# Supplementary material for: [(1S,2S,3R,4R)-3-Hydr­oxy-4,7,7-tri­methyl­bicyclo­[2.2.1]heptan-2-yl]methyl[(E)-3-(trimethyl­silyl)prop-2-enyl]selen­onium bromide
Source: Acta Crystallogr Sect E Struct Rep Online. 2008 Jun 7;64(Pt 7):o1245. doi: 10.1107/S1600536808016863 (PMC2961745; doi:10.1107/S1600536808016863)
Supplement: Supplementary file 1 [file e-64-o1245-sup1.cif]

##############################################################################
###                                                                        ###
###        Electronic paper (Acta Crystallographica Section E)             ###
###                                                                        ###
##############################################################################
#                                                                            #
# This CIF contains the data in a paper accepted for publication in Acta     #
# Crystallographica Section E. It conforms to the requirements of Notes      #
# for Authors for Section E, and has been peer reviewed under the auspices   #
# of the IUCr Commission on Journals.                                        #
#                                                                            #
# Full details of the Crystallographic Information File format               #
# are given in the paper "The Crystallographic Information File (CIF):       #
# a New Standard Archive File for Crystallography" by S. R. Hall, F. H.      #
# Allen and I. D. Brown [Acta Cryst. (1991), A47, 655-685].                  #
#                                                                            #
# The current version of the core CIF dictionary is obtainable from          #
# ftp://ftp.iucr.org/pub/cif_core.dic. The current version number is 2.4.    #
#                                                                            #
# Software is freely available for graphical display of the structure(s) in  #
# this CIF.  For information consult the CIF home page http://www.iucr.org/  #
# cif/home.html                                                              #
#                                                                            #
# This file may be used for bona fide research purposes within the           #
# scientific community so long as proper attribution is given to the journal # 
# article from which it was obtained.                                        #
#                                                                            #
##############################################################################
                                             
data_global
_journal_date_recd_electronic     2008-05-23
_journal_date_accepted     2008-06-03
_journal_name_full     'Acta Crystallographica, Section E'
_journal_year     2008
_journal_volume     64
_journal_issue      7
_journal_page_first     o1245
_journal_page_last     o1245
_journal_paper_category     QO
_journal_coeditor_code     IM2070
_publ_contact_author_name     'Huang, Zhi-Zhen'
_publ_contact_author_address
;
School of Chemistry and Chemical Engineering,
Nanjing University,
Nanjing, 210093,
People's Republic of China
;
_publ_contact_author_email     llyyjz@nju.edu.cn
_publ_contact_author_fax     ?
_publ_contact_author_phone     ?
_publ_section_title
;\
[(1<i>S</i>,2<i>S</i>,3<i>R</i>,4<i>R</i>)-3-Hydroxy-4,7,7-\
trimethylbicyclo[2.2.1]hept-2-yl]methyl[(E)-3-(trimethylsilyl)prop-2-\
enyl]selenonium bromide
;
loop_
    _publ_author_name
    _publ_author_address
    'Wang, Hai-Yang'
;
School of Chemistry and Chemical Engineering,
Nanjing University,
Nanjing, 210093,
People's Republic of China
;
    'Zhang, Qiang'
;
School of Chemistry and Chemical Engineering,
Nanjing University,
Nanjing, 210093,
People's Republic of China
;
    'Li, Yi-Zhi'
;
State Key Laboratory of Coordination Chemistry,
School of Chemistry and Chemical Engineering,
Nanjing University,
Nanjing, 210093,
People's Republic of China
;
    'Gui, Yuan'
;
School of Chemistry and Chemical Engineering,
Nanjing University,
Nanjing, 210093,
People's Republic of China
;
    'Huang, Zhi-Zhen'
;
School of Chemistry and Chemical Engineering,
Nanjing University,
Nanjing, 210093,
People's Republic of China
;
data_I
_chemical_name_systematic
;
[(1<i>S</i>,2<i>S</i>,3<i>R</i>,4<i>R</i>)-3-Hydroxy-4,7,7-
trimethylbicyclo[2.2.1]hept-2-yl]methyl[(E)-3-(trimethylsilyl)prop-2-
enyl]selenonium bromide
;
_chemical_name_common     ?
_chemical_formula_moiety     'C17 H33 O Se Si, Br'
_chemical_formula_sum     'C17 H33 Br O Se Si'
_chemical_formula_iupac     'C17 H33 O Se Si +, Br -'
_chemical_formula_weight     440.39
_chemical_melting_point     ?
_symmetry_cell_setting     'Monoclinic'
_symmetry_space_group_name_H-M     'P2(1) '
_symmetry_space_group_name_Hall     'P 2yb'
loop_
    _symmetry_equiv_pos_as_xyz
    'x, y, z'
    '-x, y+1/2, -z'
_cell_length_a     7.555(2)
_cell_length_b     10.023(2)
_cell_length_c     14.423(3)
_cell_angle_alpha     90.00
_cell_angle_beta     101.29(3)
_cell_angle_gamma     90.00
_cell_volume     1071.0(4)
_cell_formula_units_Z     2
_cell_measurement_reflns_used     895
_cell_measurement_theta_min     2.11
_cell_measurement_theta_max     24.54
_cell_measurement_temperature     291(2)
_exptl_crystal_description     bloc
_exptl_crystal_colour     colourless
_exptl_crystal_size_max     0.30
_exptl_crystal_size_mid     0.26
_exptl_crystal_size_min     0.24
_exptl_crystal_density_diffrn     1.366
_exptl_crystal_density_meas     ?
_exptl_crystal_density_method     'not measured'
_exptl_crystal_F_000     452
_exptl_absorpt_coefficient_mu     3.673
_exptl_absorpt_correction_type     'multi-scan'
_exptl_absorpt_process_details     '(SADABS; Bruker, 2000)'
_exptl_absorpt_correction_T_min     0.35
_exptl_absorpt_correction_T_max     0.41
_exptl_special_details
;
;
_diffrn_ambient_temperature     291(2)
_diffrn_radiation_type     'MoK\a'
_diffrn_radiation_wavelength     0.71073
_diffrn_radiation_source     'sealed tube'
_diffrn_radiation_monochromator     'graphite'
_diffrn_measurement_device_type     'Bruker SMART Apex CCD'
_diffrn_measurement_method     'phi and omega scans'
_diffrn_detector_area_resol_mean     ?
_diffrn_reflns_number     4460
_diffrn_reflns_av_R_equivalents     0.0348
_diffrn_reflns_av_sigmaI/netI     0.0677
_diffrn_reflns_theta_min     1.44
_diffrn_reflns_theta_max     25.96
_diffrn_reflns_theta_full     25.96
_diffrn_measured_fraction_theta_max     1.000
_diffrn_measured_fraction_theta_full     1.000
_diffrn_reflns_limit_h_min     -9
_diffrn_reflns_limit_h_max     9
_diffrn_reflns_limit_k_min     0
_diffrn_reflns_limit_k_max     12
_diffrn_reflns_limit_l_min     0
_diffrn_reflns_limit_l_max     17
_diffrn_standards_number     ?
_diffrn_standards_interval_count     ?
_diffrn_standards_interval_time     ?
_diffrn_standards_decay_%     ?
_refine_special_details
;
Refinement of <i>F</i>^2^ against ALL reflections. The weighted <i>R</i>-factor
<i>wR</i> and goodness of fit <i>S</i> are based on <i>F</i>^2^, conventional
<i>R</i>-factors <i>R</i> are based on <i>F</i>, with <i>F</i> set to zero for
negative <i>F</i>^2^. The threshold expression of <i>F</i>^2^ >
\s(<i>F</i>^2^) is used only for calculating <i>R</i>-factors(gt) <i>etc</i>.
and is not relevant to the choice of reflections for refinement.
<i>R</i>-factors based on <i>F</i>^2^ are statistically about twice as large
as those based on <i>F</i>, and <i>R</i>- factors based on ALL data will be
even larger.
;
_reflns_number_total     3374
_reflns_number_gt     1732
_reflns_threshold_expression     >2sigma(I)
_refine_ls_structure_factor_coef     Fsqd
_refine_ls_matrix_type     full
_refine_ls_R_factor_all     0.0711
_refine_ls_R_factor_gt     0.0527
_refine_ls_wR_factor_gt     0.1000
_refine_ls_wR_factor_ref     0.1021
_refine_ls_goodness_of_fit_ref     1.073
_refine_ls_restrained_S_all     1.073
_refine_ls_number_reflns     3374
_refine_ls_number_parameters     170
_refine_ls_number_restraints     1
_refine_ls_hydrogen_treatment     mixed
_refine_ls_weighting_scheme     calc
_refine_ls_weighting_details
                  'calc w=1/[\s^2^(Fo^2^)+(0.046P)^2^] where P=(Fo^2^+2Fc^2^)/3'
_atom_sites_solution_hydrogens     geom
_atom_sites_solution_primary     direct
_atom_sites_solution_secondary     difmap
_refine_ls_shift/su_max     0.000
_refine_ls_shift/su_mean     0.000
_refine_diff_density_max     0.642
_refine_diff_density_min     -0.742
_refine_ls_extinction_method     none
_refine_ls_extinction_coef     ?
_refine_ls_abs_structure_details     'Flack (1983), 1140 Friedel pairs'
_refine_ls_abs_structure_Flack     0.01(2)
loop_
    _atom_type_symbol
    _atom_type_description
    _atom_type_scat_dispersion_real
    _atom_type_scat_dispersion_imag
    _atom_type_scat_source
    'C' 'C' 0.0033 0.0016
                         'International Tables Vol C Tables 4.2.6.8 and 6.1.1.4'
    'H' 'H' 0.0000 0.0000
                         'International Tables Vol C Tables 4.2.6.8 and 6.1.1.4'
    'O' 'O' 0.0106 0.0060
                         'International Tables Vol C Tables 4.2.6.8 and 6.1.1.4'
    'Si' 'Si' 0.0817 0.0704
                         'International Tables Vol C Tables 4.2.6.8 and 6.1.1.4'
    'Se' 'Se' -0.0929 2.2259
                         'International Tables Vol C Tables 4.2.6.8 and 6.1.1.4'
    'Br' 'Br' -0.2901 2.4595
                         'International Tables Vol C Tables 4.2.6.8 and 6.1.1.4'
_computing_data_collection     'SMART (Bruker, 2000)'
_computing_cell_refinement     'SMART (Bruker, 2000)'
_computing_data_reduction     'SAINT (Bruker, 2000)'
_computing_structure_solution     'SHELXTL (Sheldrick, 2008)'
_computing_structure_refinement     'SHELXTL (Sheldrick, 2008)'
_computing_molecular_graphics     'SHELXTL (Sheldrick, 2008)'
_computing_publication_material     'SHELXTL (Sheldrick, 2008)'
loop_
    _atom_site_type_symbol
    _atom_site_label
    _atom_site_fract_x
    _atom_site_fract_y
    _atom_site_fract_z
    _atom_site_U_iso_or_equiv
    _atom_site_adp_type
    _atom_site_calc_flag
    _atom_site_refinement_flags
    _atom_site_occupancy
    _atom_site_disorder_assembly
    _atom_site_disorder_group
    Br Br1 0.32321(7) 1.05851(10) 0.09364(5) 0.0584(2) Uani d . 1 . .
    C C1 0.6248(8) 0.4347(6) 0.3285(4) 0.0404(14) Uani d . 1 . .
    H H1A 0.6335 0.3442 0.3079 0.061 Uiso calc R 1 . .
    H H1B 0.5363 0.4400 0.3679 0.061 Uiso calc R 1 . .
    H H1C 0.7399 0.4630 0.3637 0.061 Uiso calc R 1 . .
    C C2 0.7389(6) 0.5504(10) 0.2095(4) 0.0425(13) Uani d . 1 . .
    H H2A 0.8154 0.6083 0.2529 0.064 Uiso calc R 1 . .
    H H2B 0.7085 0.5928 0.1488 0.064 Uiso calc R 1 . .
    H H2C 0.8013 0.4683 0.2036 0.064 Uiso calc R 1 . .
    C C3 0.5706(8) 0.5219(6) 0.2454(5) 0.0498(18) Uani d . 1 . .
    C C4 0.4232(11) 0.4559(8) 0.1682(5) 0.0445(19) Uani d . 1 . .
    H H4 0.4615 0.3724 0.1428 0.053 Uiso calc R 1 . .
    C C5 0.3867(6) 0.5695(8) 0.0960(4) 0.0361(12) Uani d . 1 . .
    H H5 0.4822 0.5710 0.0588 0.043 Uiso calc R 1 . .
    C C6 0.3996(9) 0.6917(8) 0.1552(5) 0.0398(16) Uani d . 1 . .
    H H6 0.4963 0.7496 0.1422 0.048 Uiso calc R 1 . .
    C C7 0.4459(9) 0.6398(7) 0.2553(4) 0.0473(15) Uani d . 1 . .
    C C8 0.2804(6) 0.5707(9) 0.2761(4) 0.0406(14) Uani d . 1 . .
    H H8A 0.1744 0.6264 0.2578 0.049 Uiso calc R 1 . .
    H H8B 0.2955 0.5499 0.3428 0.049 Uiso calc R 1 . .
    C C9 0.2627(8) 0.4411(7) 0.2161(5) 0.0460(15) Uani d . 1 . .
    H H9A 0.2728 0.3619 0.2555 0.055 Uiso calc R 1 . .
    H H9B 0.1499 0.4384 0.1704 0.055 Uiso calc R 1 . .
    C C10 0.5215(9) 0.7500(7) 0.3273(5) 0.047 Uani d . 1 . .
    H H10A 0.6407 0.7741 0.3196 0.071 Uiso calc R 1 . .
    H H10B 0.5262 0.7175 0.3903 0.071 Uiso calc R 1 . .
    H H10C 0.4444 0.8269 0.3166 0.071 Uiso calc R 1 . .
    C C11 0.2014(9) 0.3828(7) -0.0510(5) 0.043 Uani d . 1 . .
    H H11A 0.3020 0.3955 -0.0816 0.064 Uiso calc R 1 . .
    H H11B 0.0971 0.3576 -0.0970 0.064 Uiso calc R 1 . .
    H H11C 0.2294 0.3137 -0.0043 0.064 Uiso calc R 1 . .
    C C12 0.2030(8) 0.6908(7) -0.0809(4) 0.0415(15) Uani d . 1 . .
    H H12A 0.1683 0.7780 -0.0614 0.050 Uiso calc R 1 . .
    H H12B 0.3310 0.6926 -0.0820 0.050 Uiso calc R 1 . .
    C C13 0.0925(8) 0.6561(7) -0.1810(4) 0.0430(15) Uani d . 1 . .
    H H13 -0.0322 0.6663 -0.1918 0.052 Uiso calc R 1 . .
    C C14 0.1643(8) 0.6141(6) -0.2502(4) 0.0385(13) Uani d . 1 . .
    H H14 0.2893 0.6068 -0.2395 0.046 Uiso calc R 1 . .
    C C15 -0.0572(9) 0.3993(7) -0.3683(5) 0.047 Uani d . 1 . .
    H H15A -0.1696 0.4027 -0.3468 0.071 Uiso calc R 1 . .
    H H15B 0.0262 0.3436 -0.3267 0.071 Uiso calc R 1 . .
    H H15C -0.0771 0.3631 -0.4311 0.071 Uiso calc R 1 . .
    C C16 -0.1393(8) 0.6949(7) -0.4057(5) 0.041 Uani d . 1 . .
    H H16A -0.2022 0.6764 -0.4689 0.061 Uiso calc R 1 . .
    H H16B -0.0837 0.7813 -0.4039 0.061 Uiso calc R 1 . .
    H H16C -0.2231 0.6937 -0.3636 0.061 Uiso calc R 1 . .
    C C17 0.1943(7) 0.5796(7) -0.4543(4) 0.049 Uani d . 1 . .
    H H17A 0.2631 0.4987 -0.4522 0.073 Uiso calc R 1 . .
    H H17B 0.2746 0.6536 -0.4372 0.073 Uiso calc R 1 . .
    H H17C 0.1259 0.5926 -0.5171 0.073 Uiso calc R 1 . .
    O O1 0.2297(6) 0.7626(5) 0.1376(3) 0.0473(11) Uani d . 1 . .
    H H1D 0.248(10) 0.845(8) 0.125(5) 0.057 Uiso d . 1 . .
    Se Se1 0.15165(6) 0.54982(7) 0.01059(4) 0.04094(15) Uani d . 1 . .
    Si Si1 0.03564(18) 0.5673(2) -0.36882(11) 0.0395(4) Uani d . 1 . .
loop_
    _atom_site_aniso_label
    _atom_site_aniso_U_11
    _atom_site_aniso_U_22
    _atom_site_aniso_U_33
    _atom_site_aniso_U_12
    _atom_site_aniso_U_13
    _atom_site_aniso_U_23
    Br1 0.0503(3) 0.0494(4) 0.0775(5) -0.0034(4) 0.0172(3) -0.0074(5)
    C1 0.043(3) 0.043(4) 0.040(3) 0.000(3) 0.020(3) 0.000(3)
    C2 0.031(2) 0.049(3) 0.043(3) -0.012(4) -0.0060(19) -0.021(5)
    C3 0.038(3) 0.046(4) 0.053(4) -0.019(3) -0.020(3) 0.003(3)
    C4 0.059(4) 0.038(4) 0.034(4) -0.005(3) 0.004(3) 0.008(3)
    C5 0.035(2) 0.037(3) 0.035(3) 0.019(3) 0.0062(18) 0.005(3)
    C6 0.034(3) 0.048(4) 0.040(4) -0.005(3) 0.013(3) 0.003(3)
    C7 0.052(3) 0.047(3) 0.037(4) 0.001(3) -0.003(3) 0.006(3)
    C8 0.042(2) 0.049(4) 0.035(3) 0.016(3) 0.017(2) -0.009(3)
    C9 0.034(3) 0.046(4) 0.055(4) -0.004(3) 0.004(3) 0.005(3)
    C10 0.049 0.049 0.049 0.000 0.021 0.000
    C11 0.044 0.044 0.044 0.000 0.018 0.000
    C12 0.039(3) 0.051(4) 0.036(3) 0.020(3) 0.012(3) 0.009(3)
    C13 0.045(3) 0.048(4) 0.033(3) 0.005(3) 0.002(3) 0.014(3)
    C14 0.044(3) 0.044(3) 0.029(3) -0.004(2) 0.012(2) -0.002(3)
    C15 0.049 0.049 0.049 0.000 0.021 0.000
    C16 0.043 0.043 0.043 0.000 0.020 0.000
    C17 0.050 0.050 0.050 0.000 0.020 0.000
    O1 0.046(2) 0.049(3) 0.038(2) -0.010(2) -0.0126(19) 0.003(2)
    Se1 0.0358(2) 0.0516(3) 0.0339(3) 0.0028(4) 0.00292(19) 0.0086(4)
    Si1 0.0420(7) 0.0402(9) 0.0380(8) 0.0077(9) 0.0119(6) -0.0030(10)
_geom_special_details
;
All e.s.d.'s (except the e.s.d. in the dihedral angle between two l.s. planes)
are estimated using the full covariance matrix. The cell e.s.d.'s are taken
into account individually in the estimation of e.s.d.'s in distances, angles
and torsion angles; correlations between e.s.d.'s in cell parameters are only
used when they are defined by crystal symmetry. An approximate (isotropic)
treatment of cell e.s.d.'s is used for estimating e.s.d.'s involving l.s.
planes.
;
loop_
    _geom_bond_atom_site_label_1
    _geom_bond_atom_site_label_2
    _geom_bond_site_symmetry_2
    _geom_bond_distance
    _geom_bond_publ_flag
    Br1 O1 . 3.143(5) ?
    C1 C3 . 1.475(9) ?
    C1 H1A . 0.9600 ?
    C1 H1B . 0.9600 ?
    C1 H1C . 0.9600 ?
    C2 C3 . 1.492(8) ?
    C2 H2A . 0.9600 ?
    C2 H2B . 0.9600 ?
    C2 H2C . 0.9600 ?
    C3 C7 . 1.535(9) ?
    C3 C4 . 1.559(9) ?
    C4 C9 . 1.515(10) ?
    C4 C5 . 1.531(10) ?
    C4 H4 . 0.9800 ?
    C5 C6 . 1.484(10) ?
    C5 Se1 . 1.963(5) ?
    C5 H5 . 0.9800 ?
    C6 O1 . 1.446(8) ?
    C6 C7 . 1.510(9) ?
    C6 H6 . 0.9800 ?
    C7 C8 . 1.510(9) ?
    C7 C10 . 1.546(9) ?
    C8 C9 . 1.552(10) ?
    C8 H8A . 0.9700 ?
    C8 H8B . 0.9700 ?
    C9 H9A . 0.9700 ?
    C9 H9B . 0.9700 ?
    C10 H10A . 0.9600 ?
    C10 H10B . 0.9600 ?
    C10 H10C . 0.9600 ?
    C11 Se1 . 1.965(7) ?
    C11 H11A . 0.9600 ?
    C11 H11B . 0.9600 ?
    C11 H11C . 0.9600 ?
    C12 C13 . 1.560(9) ?
    C12 Se1 . 2.022(6) ?
    C12 H12A . 0.9700 ?
    C12 H12B . 0.9700 ?
    C13 C14 . 1.295(8) ?
    C13 H13 . 0.9300 ?
    C14 Si1 . 1.855(6) ?
    C14 H14 . 0.9300 ?
    C15 Si1 . 1.825(7) ?
    C15 H15A . 0.9600 ?
    C15 H15B . 0.9600 ?
    C15 H15C . 0.9600 ?
    C16 Si1 . 1.842(7) ?
    C16 H16A . 0.9600 ?
    C16 H16B . 0.9600 ?
    C16 H16C . 0.9600 ?
    C17 Si1 . 1.884(5) ?
    C17 H17A . 0.9600 ?
    C17 H17B . 0.9600 ?
    C17 H17C . 0.9600 ?
    O1 H1D . 0.87(8) ?
loop_
    _geom_angle_atom_site_label_1
    _geom_angle_atom_site_label_2
    _geom_angle_atom_site_label_3
    _geom_angle_site_symmetry_1
    _geom_angle_site_symmetry_3
    _geom_angle
    _geom_angle_publ_flag
    C3 C1 H1A . . 109.5 ?
    C3 C1 H1B . . 109.5 ?
    H1A C1 H1B . . 109.5 ?
    C3 C1 H1C . . 109.5 ?
    H1A C1 H1C . . 109.5 ?
    H1B C1 H1C . . 109.5 ?
    C3 C2 H2A . . 109.5 ?
    C3 C2 H2B . . 109.5 ?
    H2A C2 H2B . . 109.5 ?
    C3 C2 H2C . . 109.5 ?
    H2A C2 H2C . . 109.5 ?
    H2B C2 H2C . . 109.5 ?
    C1 C3 C2 . . 106.0(5) ?
    C1 C3 C7 . . 117.3(6) ?
    C2 C3 C7 . . 117.8(6) ?
    C1 C3 C4 . . 112.0(5) ?
    C2 C3 C4 . . 111.8(6) ?
    C7 C3 C4 . . 91.6(5) ?
    C9 C4 C5 . . 109.2(6) ?
    C9 C4 C3 . . 103.9(6) ?
    C5 C4 C3 . . 100.3(5) ?
    C9 C4 H4 . . 114.0 ?
    C5 C4 H4 . . 114.0 ?
    C3 C4 H4 . . 114.0 ?
    C6 C5 C4 . . 103.8(5) ?
    C6 C5 Se1 . . 113.2(4) ?
    C4 C5 Se1 . . 111.9(5) ?
    C6 C5 H5 . . 109.3 ?
    C4 C5 H5 . . 109.3 ?
    Se1 C5 H5 . . 109.3 ?
    O1 C6 C5 . . 110.4(5) ?
    O1 C6 C7 . . 111.6(5) ?
    C5 C6 C7 . . 104.1(6) ?
    O1 C6 H6 . . 110.2 ?
    C5 C6 H6 . . 110.2 ?
    C7 C6 H6 . . 110.2 ?
    C6 C7 C8 . . 107.5(5) ?
    C6 C7 C3 . . 102.0(5) ?
    C8 C7 C3 . . 102.2(5) ?
    C6 C7 C10 . . 112.5(6) ?
    C8 C7 C10 . . 114.0(6) ?
    C3 C7 C10 . . 117.4(5) ?
    C7 C8 C9 . . 105.0(5) ?
    C7 C8 H8A . . 110.8 ?
    C9 C8 H8A . . 110.8 ?
    C7 C8 H8B . . 110.8 ?
    C9 C8 H8B . . 110.8 ?
    H8A C8 H8B . . 108.8 ?
    C4 C9 C8 . . 100.5(5) ?
    C4 C9 H9A . . 111.7 ?
    C8 C9 H9A . . 111.7 ?
    C4 C9 H9B . . 111.7 ?
    C8 C9 H9B . . 111.7 ?
    H9A C9 H9B . . 109.4 ?
    C7 C10 H10A . . 109.5 ?
    C7 C10 H10B . . 109.5 ?
    H10A C10 H10B . . 109.5 ?
    C7 C10 H10C . . 109.5 ?
    H10A C10 H10C . . 109.5 ?
    H10B C10 H10C . . 109.5 ?
    Se1 C11 H11A . . 109.5 ?
    Se1 C11 H11B . . 109.5 ?
    H11A C11 H11B . . 109.5 ?
    Se1 C11 H11C . . 109.5 ?
    H11A C11 H11C . . 109.5 ?
    H11B C11 H11C . . 109.5 ?
    C13 C12 Se1 . . 108.2(4) ?
    C13 C12 H12A . . 110.1 ?
    Se1 C12 H12A . . 110.1 ?
    C13 C12 H12B . . 110.1 ?
    Se1 C12 H12B . . 110.1 ?
    H12A C12 H12B . . 108.4 ?
    C14 C13 C12 . . 123.8(5) ?
    C14 C13 H13 . . 118.1 ?
    C12 C13 H13 . . 118.1 ?
    C13 C14 Si1 . . 124.7(5) ?
    C13 C14 H14 . . 117.6 ?
    Si1 C14 H14 . . 117.6 ?
    Si1 C15 H15A . . 109.5 ?
    Si1 C15 H15B . . 109.5 ?
    H15A C15 H15B . . 109.5 ?
    Si1 C15 H15C . . 109.5 ?
    H15A C15 H15C . . 109.5 ?
    H15B C15 H15C . . 109.5 ?
    Si1 C16 H16A . . 109.5 ?
    Si1 C16 H16B . . 109.5 ?
    H16A C16 H16B . . 109.5 ?
    Si1 C16 H16C . . 109.5 ?
    H16A C16 H16C . . 109.5 ?
    H16B C16 H16C . . 109.5 ?
    Si1 C17 H17A . . 109.5 ?
    Si1 C17 H17B . . 109.5 ?
    H17A C17 H17B . . 109.5 ?
    Si1 C17 H17C . . 109.5 ?
    H17A C17 H17C . . 109.5 ?
    H17B C17 H17C . . 109.5 ?
    C6 O1 Br1 . . 105.8(4) ?
    C6 O1 H1D . . 109(5) ?
    C5 Se1 C11 . . 98.0(3) ?
    C5 Se1 C12 . . 94.2(3) ?
    C11 Se1 C12 . . 102.9(3) ?
    C15 Si1 C16 . . 112.8(3) ?
    C15 Si1 C14 . . 111.2(3) ?
    C16 Si1 C14 . . 107.9(3) ?
    C15 Si1 C17 . . 110.9(3) ?
    C16 Si1 C17 . . 106.1(3) ?
    C14 Si1 C17 . . 107.6(3) ?
loop_
    _geom_hbond_atom_site_label_D
    _geom_hbond_atom_site_label_H
    _geom_hbond_atom_site_label_A
    _geom_hbond_site_symmetry_A
    _geom_hbond_distance_DH
    _geom_hbond_distance_HA
    _geom_hbond_distance_DA
    _geom_hbond_angle_DHA
    O1 H1D Br1 . 0.87(8) 2.28(8) 3.143(5) 175(7)
    C5 H5 Br1 2_645 0.98 2.88 3.827(5) 163.5
    C11 H11C Br1 1_545 0.96 2.94 3.874(7) 164.5
    C12 H12B Br1 2_645 0.97 2.97 3.855(5) 152.0
