# Supplementary material for: [(1S,2S,3R,4R)-3-Hydr­oxy-4,7,7-tri­methyl­bicyclo­[2.2.1]heptan-2-yl]methyl[(E)-3-(trimethyl­silyl)prop-2-enyl]selen­onium bromide
Source: Acta Crystallogr Sect E Struct Rep Online. 2008 Jun 7;64(Pt 7):o1245. doi: 10.1107/S1600536808016863 (PMC2961745; doi:10.1107/S1600536808016863)
Supplement: Supplementary file 2 [file e-64-o1245-Isup2.hkl]

# 
# h,k,l, Fc-squared, Fo-squared, sigma(Fo-squared) and status flag 
# 
data_I
_shelx_title ' W in P2(1)' 
_shelx_refln_list_code          4 
_shelx_F_calc_maximum      176.06 
_exptl_crystal_F_000       452.00 
_reflns_d_resolution_high  0.8118 
 
loop_ 
 _symmetry_equiv_pos_as_xyz 
 'x, y, z' 
 '-x, y+1/2, -z' 
 
_cell_length_a     7.5550 
_cell_length_b    10.0230 
_cell_length_c    14.4230 
_cell_angle_alpha  90.000 
_cell_angle_beta  101.290 
_cell_angle_gamma  90.000 
 
_shelx_F_squared_multiplier     1.000 
 
loop_ 
 _refln_index_h 
 _refln_index_k 
 _refln_index_l 
 _refln_F_squared_calc 
 _refln_F_squared_meas 
 _refln_F_squared_sigma 
 _refln_observed_status 
   1   0   0       49.53       86.40     54.41 o 
   2   0   0     4622.11     4655.74     24.05 o 
   3   0   0      199.91      299.14     98.55 o 
   4   0   0      658.06      957.91     44.37 o 
   5   0   0       10.06       43.90     45.54 o 
   6   0   0     1018.15     1245.61     83.13 o 
   7   0   0      304.73      319.93     42.73 o 
   8   0   0       41.09       55.11     55.34 o 
   9   0   0       32.25       77.06    106.02 o 
   1   1   0     2514.35     2520.18     12.14 o 
   2   1   0    11300.66    12002.83     98.31 o 
   3   1   0      830.00      859.83     13.78 o 
   4   1   0     3565.48     3464.31     15.65 o 
   5   1   0       22.62       58.61    106.25 o 
   6   1   0      118.40      122.37     52.54 o 
   7   1   0       16.73       98.78     98.31 o 
   8   1   0      602.81      560.69      4.20 o 
   9   1   0      118.52      141.75     85.47 o 
   1   2   0      242.62      268.32     56.98 o 
   2   2   0     1833.06     1966.96     81.27 o 
   3   2   0      508.27      678.62    102.52 o 
   4   2   0     1316.78     1426.82     54.18 o 
   5   2   0      171.25      165.33     60.72 o 
   6   2   0     1431.12     1338.08      3.97 o 
   7   2   0      554.94      482.69      0.70 o 
   8   2   0       55.62       64.22     22.89 o 
   9   2   0       26.42       22.89     14.95 o 
   1   3   0      113.27      287.23     95.98 o 
   2   3   0     8555.61     7939.77      0.93 o 
   3   3   0     2362.75     2535.12     91.31 o 
   4   3   0     1292.21     1284.14     36.90 o 
   5   3   0      170.80      164.63    108.59 o 
   6   3   0       28.84       38.76    104.85 o 
   7   3   0        8.52       60.72     98.31 o 
   8   3   0      551.91      633.31     86.64 o 
   0   4   0     8867.28     9304.94    104.85 o 
   1   4   0      622.46      605.29     12.14 o 
   2   4   0     1239.14     1330.61     58.38 o 
   3   4   0      253.45      314.56     60.72 o 
   4   4   0      234.21      254.07     13.08 o 
   5   4   0      194.12      305.45     95.28 o 
   6   4   0     1309.71     1484.50     98.55 o 
   7   4   0      216.53      226.05      6.77 o 
   8   4   0       78.92       71.69     15.41 o 
   1   5   0       53.05       77.30     26.62 o 
   2   5   0     4869.85     4455.61     28.26 o 
   3   5   0       75.41       75.89      5.60 o 
   4   5   0     1217.61     1477.50    110.22 o 
   5   5   0      146.04      185.65     97.15 o 
   6   5   0      101.58      118.40     39.93 o 
   7   5   0        6.60       53.48    111.62 o 
   8   5   0      303.25      301.71     33.63 o 
   0   6   0     8281.94     7834.92     36.90 o 
   1   6   0      255.64      336.51    113.96 o 
   2   6   0      692.17      696.83     49.74 o 
   3   6   0      194.33      263.88     46.00 o 
   4   6   0      278.41      400.49     68.66 o 
   5   6   0       59.24       61.42     10.98 o 
   6   6   0      691.69      645.92     12.61 o 
   7   6   0       77.95       98.31      5.84 o 
   1   7   0       17.63       27.79     86.17 o 
   2   7   0     1398.88     1622.52    108.59 o 
   3   7   0      155.08      249.64     95.28 o 
   4   7   0      584.15      645.46     85.24 o 
   5   7   0      135.23      137.78     78.23 o 
   6   7   0       40.52       45.30      5.37 o 
   7   7   0        7.70       19.15     22.18 o 
   0   8   0     3375.49     3319.99     56.75 o 
   1   8   0       71.38       74.26     86.64 o 
   2   8   0      279.79      328.80     54.88 o 
   3   8   0      251.20      341.64     75.43 o 
   4   8   0      236.15      290.97     38.76 o 
   5   8   0       20.03       38.06     58.85 o 
   6   8   0      235.63      293.54     96.44 o 
   1   9   0        6.57       49.27     80.57 o 
   2   9   0      777.36      803.78     59.55 o 
   3   9   0      162.80      157.86     51.14 o 
   4   9   0      227.88      309.88     54.88 o 
   5   9   0       63.97       52.78      1.40 o 
   6   9   0       71.45      111.62     80.33 o 
   0  10   0     1284.55     1175.55     25.69 o 
   1  10   0       14.73       42.03     56.05 o 
   2  10   0       73.93       81.97     76.36 o 
   3  10   0       59.61       67.72     46.70 o 
   4  10   0       20.11       64.69    109.99 o 
   5  10   0       29.97       57.91    115.83 o 
   1  11   0        1.54        3.27     23.35 o 
   2  11   0      237.48      331.84     87.57 o 
   3  11   0       75.49       80.57     51.14 o 
   4  11   0       93.82       81.27     82.67 o 
   0  12   0      230.80      221.15      4.67 o 
   1  12   0       12.74       23.82     90.14 o 
   2  12   0       17.02       15.65     16.11 o 
  -9   0   1       10.55       35.73     58.85 o 
  -8   0   1       28.80       43.67     46.24 o 
  -7   0   1      253.46      347.25     84.07 o 
  -6   0   1      339.91      373.64    114.19 o 
  -5   0   1      444.66      488.06     30.82 o 
  -4   0   1      812.69      904.90     14.71 o 
  -3   0   1      844.31      822.47     14.95 o 
  -2   0   1    14495.86    14110.14     80.33 o 
  -1   0   1      305.69      342.34     38.06 o 
   0   0   1    15156.82    15513.85     76.83 o 
   1   0   1     3109.19     3186.88    108.12 o 
   2   0   1     1226.38     1403.24     40.63 o 
   3   0   1       26.85      170.47    107.65 o 
   4   0   1     2710.26     2424.90      2.34 o 
   5   0   1        2.22        4.67      0.47 o 
   6   0   1     1668.84     1866.55    106.95 o 
   7   0   1      196.47      239.13    113.96 o 
   8   0   1        1.43        3.97    106.72 o 
   9   0   1        5.03       27.32     16.35 o 
  -9   1   1      204.53      212.27      9.34 o 
  -8   1   1       43.86      158.80     47.17 o 
  -7   1   1      429.65      536.40    102.98 o 
  -6   1   1      184.79      222.31     25.22 o 
  -5   1   1     1191.95     1420.05     42.50 o 
  -4   1   1     5692.81     5595.20     99.95 o 
  -3   1   1     3189.68     3157.46     30.59 o 
  -2   1   1     5881.10     5836.43     86.64 o 
  -1   1   1     7935.57     7915.25    114.66 o 
   0   1   1       12.66       41.80     97.38 o 
   1   1   1     1959.83     2097.73     95.51 o 
   2   1   1     6253.08     6073.69     47.64 o 
   3   1   1      101.36      156.23     67.72 o 
   4   1   1     3207.48     3022.72      7.24 o 
   5   1   1      145.88      139.41      3.50 o 
   6   1   1      897.13      851.66      7.71 o 
   7   1   1       46.11       58.85     40.63 o 
   8   1   1      565.60      490.40      6.77 o 
  -9   2   1       40.96       81.27     91.31 o 
  -8   2   1       54.00       96.91     95.51 o 
  -7   2   1      572.74      786.50     85.94 o 
  -6   2   1      455.77      664.84     35.73 o 
  -5   2   1     2095.10     2204.22    102.05 o 
  -4   2   1     1367.31     1459.52     73.09 o 
  -3   2   1      397.00      320.63     93.41 o 
  -2   2   1     5817.35     5993.36     76.83 o 
  -1   2   1       15.91       41.10     29.42 o 
   1   2   1      650.44      760.12     65.15 o 
   2   2   1      623.82      596.65    115.83 o 
   3   2   1      119.52      223.25    109.99 o 
   4   2   1     3791.00     3845.65     58.38 o 
   5   2   1       33.86       22.18     82.20 o 
   6   2   1     1949.48     1831.52      7.01 o 
   7   2   1      156.24      163.70     46.24 o 
   8   2   1       17.67       40.40     71.92 o 
  -8   3   1      144.12      158.80     16.58 o 
  -7   3   1      249.84      277.19    110.46 o 
  -6   3   1        0.67       27.32     61.18 o 
  -5   3   1      772.23      812.19     97.38 o 
  -4   3   1     1920.04     2041.69     94.11 o 
  -3   3   1     1959.91     2040.05     13.78 o 
  -2   3   1     3081.20     3211.40     82.67 o 
  -1   3   1     3714.89     4084.55     86.17 o 
   0   3   1     3224.11     3130.60     21.95 o 
   1   3   1      786.72      879.68    100.65 o 
   2   3   1     2727.44     2805.77     52.54 o 
   3   3   1      116.85      138.95      5.37 o 
   4   3   1     2088.62     2264.94    114.66 o 
   5   3   1      415.42      426.41     29.19 o 
   6   3   1      702.22      782.30    106.49 o 
   7   3   1       27.42       38.53     52.54 o 
   8   3   1      338.36      398.86    113.26 o 
  -8   4   1       65.45       77.06     50.21 o 
  -7   4   1      323.43      340.24     46.70 o 
  -6   4   1      627.23      705.71    111.62 o 
  -5   4   1     1685.26     1688.60    104.62 o 
  -4   4   1      584.23      610.90     11.44 o 
  -3   4   1      555.00      598.52     19.15 o 
  -2   4   1     3756.56     3642.02     74.49 o 
  -1   4   1      563.97      632.61     49.04 o 
   0   4   1     5228.17     5015.37     49.74 o 
   1   4   1      435.52      522.86     95.28 o 
   2   4   1      692.90      755.68    104.15 o 
   3   4   1       16.54       36.66     38.06 o 
   4   4   1     2494.96     2581.13     44.37 o 
   5   4   1       78.25      118.40     67.02 o 
   6   4   1     1113.06     1086.81     39.93 o 
   7   4   1      116.16      137.78    108.59 o 
   8   4   1       63.85       71.92     70.76 o 
  -8   5   1       34.82       40.40     75.19 o 
  -7   5   1       72.30      100.88     83.60 o 
  -6   5   1       14.33       54.64    113.73 o 
  -5   5   1      228.48      213.44      4.67 o 
  -4   5   1     2107.19     2247.89     81.27 o 
  -3   5   1     1258.75     1331.55    100.88 o 
  -2   5   1     3084.56     3175.44     49.51 o 
  -1   5   1      112.91       95.28      1.63 o 
   0   5   1      421.86      431.55     80.80 o 
   1   5   1      292.17      272.52     10.74 o 
   2   5   1     2202.18     2365.35     83.13 o 
   3   5   1      382.86      470.55     81.27 o 
   4   5   1     1341.44     1365.17     28.26 o 
   5   5   1      217.42      193.36     34.79 o 
   6   5   1      223.97      363.36    110.92 o 
   7   5   1       44.73       44.60     56.98 o 
   8   5   1      239.13      213.91      0.23 o 
  -8   6   1       11.33       39.93     51.84 o 
  -7   6   1      101.60      140.81     27.79 o 
  -6   6   1      321.12      407.03     96.21 o 
  -5   6   1      675.21      719.95     56.98 o 
  -4   6   1      163.83      249.40     60.02 o 
  -3   6   1      119.19      121.67     51.14 o 
  -2   6   1     2045.52     2006.43     31.53 o 
  -1   6   1      128.24      210.40     72.39 o 
   0   6   1     2666.19     2678.27     87.57 o 
   1   6   1      815.32      823.17     31.06 o 
   2   6   1      713.38      671.84     58.15 o 
   3   6   1      206.66      209.47     43.90 o 
   4   6   1     1423.62     1587.02     98.55 o 
   5   6   1      167.48      169.30      3.04 o 
   6   6   1      620.68      685.16     85.94 o 
   7   6   1       75.53       98.55     27.09 o 
  -7   7   1      102.84       94.58     57.45 o 
  -6   7   1       19.30       32.23     40.87 o 
  -5   7   1      300.14      293.07      6.31 o 
  -4   7   1      715.63      726.49     53.94 o 
  -3   7   1      525.80      540.84     77.76 o 
  -2   7   1     1470.19     1445.04    107.89 o 
  -1   7   1      131.03      185.65     29.42 o 
   0   7   1      388.67      473.58     70.06 o 
   1   7   1      189.49      191.96     56.05 o 
   2   7   1     1260.32     1334.35     63.75 o 
   3   7   1        7.68        6.77     14.01 o 
   4   7   1     1073.83     1070.47     68.19 o 
   5   7   1      127.64      125.17     79.86 o 
   6   7   1      131.60      136.14     90.61 o 
   7   7   1       47.15       61.88     20.78 o 
  -7   8   1       79.85       71.22     61.88 o 
  -6   8   1      119.56      229.32     88.97 o 
  -5   8   1      313.76      364.06     32.69 o 
  -4   8   1      233.17      293.07     87.10 o 
  -3   8   1      138.30      157.16     14.95 o 
  -2   8   1      780.73      802.85     67.25 o 
  -1   8   1      138.39      145.48    104.15 o 
   0   8   1     1173.65     1217.82     23.35 o 
   1   8   1      534.29      570.26    106.25 o 
   2   8   1      122.21      225.82     72.39 o 
   3   8   1       68.68       79.86     12.61 o 
   4   8   1      416.57      425.71     45.07 o 
   5   8   1        2.67       38.30     57.91 o 
   6   8   1      382.52      382.51     89.91 o 
  -6   9   1       15.29       42.73     99.01 o 
  -5   9   1      142.44      187.75     31.53 o 
  -4   9   1      446.21      463.54    111.86 o 
  -3   9   1      297.50      314.09     45.54 o 
  -2   9   1      599.89      679.78     96.21 o 
  -1   9   1       49.63       71.46     97.85 o 
   0   9   1       95.16       93.88    109.76 o 
   1   9   1       37.03       65.62    102.05 o 
   2   9   1      272.89      279.76    104.85 o 
   3   9   1       19.67       40.63    101.12 o 
   4   9   1      404.94      445.79     73.09 o 
   5   9   1       20.07       21.95     27.09 o 
   6   9   1       79.57      107.42    113.96 o 
  -5  10   1       97.46       90.84     13.54 o 
  -4  10   1      162.58      175.14     90.37 o 
  -3  10   1       76.29       94.34     67.72 o 
  -2  10   1      489.53      546.44     76.83 o 
  -1  10   1      124.76      106.72     46.47 o 
   0  10   1      552.64      512.82      9.81 o 
   1  10   1      207.06      290.04     84.07 o 
   2  10   1       18.66       31.29    116.76 o 
   3  10   1        8.49       26.39    114.89 o 
   4  10   1      125.23      123.30      8.17 o 
   5  10   1       12.27       33.16     79.63 o 
  -4  11   1      153.85      159.50     28.72 o 
  -3  11   1      136.98      139.41     65.39 o 
  -2  11   1      164.92      168.37     76.13 o 
  -1  11   1       12.02       47.17     62.35 o 
   0  11   1       52.34       59.78     14.95 o 
   1  11   1       35.23       63.99     58.85 o 
   2  11   1      154.19      170.94    114.89 o 
   3  11   1       46.55       74.96    102.28 o 
  -2  12   1      153.46      157.63     93.18 o 
  -1  12   1       13.12       17.51     70.52 o 
   0  12   1      152.69      149.22     50.67 o 
   1  12   1       46.27       48.81     52.08 o 
  -9   0   2        1.11        4.20     97.61 o 
  -8   0   2        0.42        6.77     48.11 o 
  -7   0   2      745.98      818.73    115.83 o 
  -6   0   2     1823.80     1992.65     83.13 o 
  -5   0   2      114.93      193.59     63.75 o 
  -4   0   2      223.63      340.71    104.85 o 
  -3   0   2      635.13      673.01     99.48 o 
  -1   0   2    16163.06    15019.94      1.40 o 
   0   0   2      430.88      488.30     10.51 o 
   1   0   2       91.80      140.58     41.10 o 
   2   0   2     1014.65     1009.75     83.13 o 
   3   0   2     1771.71     1917.92     14.01 o 
   4   0   2     3666.43     3602.79     90.37 o 
   5   0   2       59.76      230.95    105.32 o 
   6   0   2     1011.24      996.91     21.25 o 
   7   0   2       30.80       72.39     97.15 o 
   8   0   2       11.24       24.52     94.11 o 
  -9   1   2      381.94      362.66     58.85 o 
  -8   1   2       20.85       63.75     76.36 o 
  -7   1   2       36.31       70.99     94.11 o 
  -6   1   2      258.87      293.77     14.48 o 
  -5   1   2     3253.05     3468.51    115.83 o 
  -4   1   2     3142.36     2962.47      3.27 o 
  -3   1   2     2267.16     2317.25     25.45 o 
  -2   1   2      773.83      780.20     25.22 o 
  -1   1   2      554.08      630.04     88.97 o 
   0   1   2        3.12       30.82     24.99 o 
   1   1   2     5278.81     4904.91      0.23 o 
   2   1   2    10195.01     9934.52     27.56 o 
   3   1   2      464.39      539.20     77.76 o 
   4   1   2      949.03     1202.88    112.32 o 
   5   1   2      121.99      111.39      4.90 o 
   6   1   2      418.49      440.19     30.59 o 
   7   1   2       52.78       77.53     72.86 o 
   8   1   2      491.55      536.17     67.25 o 
  -9   2   2       28.05      136.61    112.56 o 
  -8   2   2       13.19       24.05     53.24 o 
  -7   2   2     1154.81     1404.41     64.22 o 
  -6   2   2     1304.97     1187.70     44.14 o 
  -5   2   2      578.76      710.38    113.49 o 
  -4   2   2       47.24       57.91     27.56 o 
  -3   2   2      109.27      143.85      6.54 o 
  -2   2   2     1662.88     1827.55     33.39 o 
  -1   2   2     5784.08     5399.51      9.34 o 
   0   2   2     2311.61     2192.78      7.24 o 
   1   2   2      918.65     1178.82     85.24 o 
   2   2   2       61.07      113.26     60.48 o 
   3   2   2     1780.37     1909.28    114.19 o 
   4   2   2     4427.43     4097.62      1.63 o 
   5   2   2      145.74      194.52     28.96 o 
   6   2   2      741.87      748.91     44.60 o 
   7   2   2       77.96       89.67     20.55 o 
   8   2   2        1.64       17.51     87.57 o 
  -8   3   2       73.72       74.96     21.95 o 
  -7   3   2       13.66       17.75     80.33 o 
  -6   3   2       16.39       21.25     20.55 o 
  -5   3   2     1941.54     1858.84     79.86 o 
  -4   3   2     2345.32     2383.80     19.15 o 
  -3   3   2     2755.05     2781.72     52.54 o 
  -2   3   2      488.72      407.73     91.07 o 
  -1   3   2       27.60       30.36     23.82 o 
   0   3   2      490.08      641.49     87.80 o 
   1   3   2     3069.49     3011.74     23.59 o 
   2   3   2     7356.50     7227.53     23.82 o 
   3   3   2      290.35      333.47     40.40 o 
   4   3   2      569.07      558.35     41.10 o 
   5   3   2       53.56       64.69     34.09 o 
   6   3   2      366.11      353.32    115.13 o 
   7   3   2        8.43       57.68    106.95 o 
   8   3   2      456.06      431.55     12.38 o 
  -8   4   2        6.13       16.58     75.89 o 
  -7   4   2     1124.10     1055.99     54.41 o 
  -6   4   2      638.32      610.43     19.85 o 
  -5   4   2      239.52      244.73     17.28 o 
  -4   4   2      162.56      178.18      4.90 o 
  -3   4   2      375.73      376.44     18.92 o 
  -2   4   2      139.77      229.79     70.52 o 
  -1   4   2     4664.14     4733.97    112.32 o 
   0   4   2     3936.76     3821.13     20.32 o 
   1   4   2     1276.94     1268.73     49.74 o 
   2   4   2      286.74      289.57      2.80 o 
   3   4   2      522.95      549.25    100.18 o 
   4   4   2     3352.53     3310.42     81.97 o 
   5   4   2      162.50      180.05     13.54 o 
   6   4   2      301.18      348.65     78.93 o 
   7   4   2       71.99       93.88     97.38 o 
   8   4   2       19.46       29.89     47.17 o 
  -8   5   2       12.25       18.21     76.36 o 
  -7   5   2        6.34       27.56     33.63 o 
  -6   5   2       93.92      188.45     58.38 o 
  -5   5   2     1141.86     1338.32     79.40 o 
  -4   5   2     1969.66     2110.58     53.01 o 
  -3   5   2     1304.02     1229.73      6.54 o 
  -2   5   2      409.43      462.14      5.37 o 
  -1   5   2      622.65      656.67     48.57 o 
   0   5   2       58.14       61.42     17.98 o 
   1   5   2     4323.56     4462.85    102.05 o 
   2   5   2     3986.62     3895.16     91.54 o 
   3   5   2       21.62       22.42      1.40 o 
   4   5   2      630.75      654.80    112.79 o 
   5   5   2       44.49       52.31      8.64 o 
   6   5   2      409.52      387.88     24.75 o 
   7   5   2       23.96       52.08     51.14 o 
   8   5   2      286.05      271.12     57.68 o 
  -8   6   2       17.20       53.94     90.37 o 
  -7   6   2      476.93      467.98     36.43 o 
  -6   6   2      352.24      361.73      9.11 o 
  -5   6   2      105.97      166.27     39.93 o 
  -4   6   2        8.47       18.92     89.67 o 
  -3   6   2      317.59      335.81     16.11 o 
  -2   6   2     1144.84     1123.71      4.20 o 
  -1   6   2     1793.03     1939.87    108.82 o 
   0   6   2     2791.31     2845.01     53.24 o 
   1   6   2      870.73      930.59    109.06 o 
   2   6   2       19.11       35.26     90.61 o 
   3   6   2      850.17      911.91     96.44 o 
   4   6   2     1945.34     2063.41     95.04 o 
   5   6   2      125.34      134.74     91.07 o 
   6   6   2      322.19      358.92     73.09 o 
   7   6   2       15.99       14.48      1.63 o 
  -7   7   2        5.60       13.31     71.22 o 
  -6   7   2       70.90       69.82      6.77 o 
  -5   7   2      550.39      602.49     54.88 o 
  -4   7   2      631.20      719.95     77.76 o 
  -3   7   2      604.99      675.35     79.86 o 
  -2   7   2       33.99       32.46     28.26 o 
  -1   7   2      404.74      434.35     41.57 o 
   0   7   2       75.73      112.79     71.92 o 
   1   7   2     1433.01     1475.16     70.52 o 
   2   7   2     2937.33     2964.10     79.16 o 
   3   7   2       40.89       63.28    102.28 o 
   4   7   2      398.03      459.11     96.44 o 
   5   7   2       41.32       64.92     47.17 o 
   6   7   2      101.48      210.87     81.27 o 
   7   7   2       34.79       36.90     30.36 o 
  -7   8   2      213.61      229.09    115.83 o 
  -6   8   2      370.05      428.28     78.23 o 
  -5   8   2       84.43      141.98     69.59 o 
  -4   8   2       71.32       88.04     46.70 o 
  -3   8   2      195.29      239.83    111.62 o 
  -2   8   2      548.12      621.64     93.18 o 
  -1   8   2      789.13      847.92    106.72 o 
   0   8   2      744.91      775.76     70.52 o 
   1   8   2      270.01      293.07     41.57 o 
   2   8   2       89.41      128.90    110.69 o 
   3   8   2      503.13      580.54     90.37 o 
   4   8   2      907.89      823.40     41.80 o 
   5   8   2       49.40       48.81     70.52 o 
   6   8   2      159.61      171.41     82.67 o 
  -6   9   2       38.15       58.61     94.58 o 
  -5   9   2      496.38      501.84     30.12 o 
  -4   9   2      363.00      409.37    105.55 o 
  -3   9   2      289.53      352.39     82.20 o 
  -2   9   2      166.44      252.44     85.47 o 
  -1   9   2       54.17       85.24    105.32 o 
   0   9   2       45.72       43.90     19.62 o 
   1   9   2      278.04      343.75    111.62 o 
   2   9   2      859.21      791.64     25.45 o 
   3   9   2       51.91       89.91     90.61 o 
   4   9   2       56.53      103.22    111.86 o 
   5   9   2       29.75       33.86     56.05 o 
  -5  10   2       23.44       54.64    109.99 o 
  -4  10   2       52.56       80.10     50.44 o 
  -3  10   2       24.74       22.89      2.10 o 
  -2  10   2      159.79      137.78      1.40 o 
  -1  10   2      470.56      462.84     21.95 o 
   0  10   2      188.14      336.04    114.43 o 
   1  10   2      160.70      159.03     82.67 o 
   2  10   2        1.13       17.98     40.87 o 
   3  10   2       55.01       58.15     62.58 o 
   4  10   2      317.79      377.14     64.22 o 
   5  10   2       11.50       26.86     25.92 o 
  -4  11   2      104.61      102.98     25.69 o 
  -3  11   2       27.25       24.29      0.23 o 
  -2  11   2       46.36       49.04     18.92 o 
  -1  11   2       43.85       48.34     18.68 o 
   0  11   2       35.46       35.03     21.72 o 
   1  11   2      115.01      125.87     37.13 o 
   2  11   2      331.88      344.68     69.12 o 
   3  11   2       14.39       28.72     93.41 o 
  -2  12   2       50.69       71.22     89.44 o 
  -1  12   2       44.80       82.20     96.91 o 
   0  12   2       94.44      106.72     61.18 o 
   1  12   2       50.78       70.99     51.84 o 
  -9   0   3      149.11      125.40      0.23 o 
  -8   0   3        1.08       31.99     38.53 o 
  -7   0   3      582.47      503.94      1.40 o 
  -6   0   3      174.41      196.39     46.00 o 
  -5   0   3     1110.10     1189.10     45.54 o 
  -4   0   3       13.74       22.65    109.99 o 
  -3   0   3      589.06      610.19     94.58 o 
  -2   0   3      148.26      162.53     15.41 o 
  -1   0   3    12077.60    11914.09     44.84 o 
   0   0   3     2174.74     2227.34    116.06 o 
   1   0   3       34.53       58.15     96.44 o 
   2   0   3     2206.31     2240.42     75.43 o 
   3   0   3     2132.80     2430.97    112.79 o 
   4   0   3     1637.11     1710.79     83.83 o 
   5   0   3     1099.12     1184.89     24.75 o 
   6   0   3     1576.12     1855.34     96.44 o 
   7   0   3       73.69       83.13     26.62 o 
   8   0   3       11.34       36.66     34.33 o 
  -9   1   3      356.07      337.21     30.36 o 
  -8   1   3       14.75       17.75     19.62 o 
  -7   1   3      277.66      306.62     31.53 o 
  -6   1   3       34.51       41.57     11.44 o 
  -5   1   3     2108.87     2028.84     19.38 o 
  -4   1   3      167.18      177.71     26.62 o 
  -3   1   3     2481.41     2599.11    115.59 o 
  -2   1   3      202.08      270.42     41.10 o 
  -1   1   3      680.83      681.89     32.93 o 
   1   1   3     3371.13     3458.70     60.72 o 
   2   1   3     6093.14     5803.97     97.61 o 
   3   1   3     2058.19     2180.87     35.03 o 
   4   1   3      400.12      454.44     63.28 o 
   5   1   3       96.79      121.90     72.63 o 
   6   1   3      412.94      427.35     17.05 o 
   7   1   3      239.70      284.90     55.34 o 
   8   1   3      682.51      656.43     57.45 o 
  -9   2   3      157.31      162.77      6.07 o 
  -8   2   3        1.47        0.93      2.34 o 
  -7   2   3      888.67      956.51     52.08 o 
  -6   2   3       14.84       28.96     16.11 o 
  -5   2   3      813.77      814.06     57.68 o 
  -4   2   3      150.01      172.34     60.72 o 
  -3   2   3     1683.96     1902.04     60.25 o 
  -2   2   3     2040.39     1909.98     21.95 o 
  -1   2   3    11471.35    11244.58     26.62 o 
   0   2   3     1787.64     1963.46    109.06 o 
   1   2   3      762.68      814.53    112.79 o 
   2   2   3      947.40     1196.34     37.83 o 
   3   2   3      989.30     1220.16     90.14 o 
   4   2   3      908.13     1044.55     86.64 o 
   5   2   3     1227.15     1171.58     11.44 o 
   6   2   3      803.65      800.98     40.87 o 
   7   2   3      104.38      109.06    112.09 o 
   8   2   3       37.96       52.54     52.08 o 
  -9   3   3      357.25      318.52      1.63 o 
  -8   3   3       49.07       46.47     15.65 o 
  -7   3   3       85.64       83.13     10.51 o 
  -6   3   3       57.86       74.49     26.86 o 
  -5   3   3     1272.66     1426.82     72.39 o 
  -4   3   3       55.95       84.77     41.10 o 
  -3   3   3     6075.90     6226.65    109.99 o 
  -2   3   3      500.59      529.63     44.84 o 
  -1   3   3     2031.61     2195.81     39.93 o 
   0   3   3     1239.64     1497.58    103.22 o 
   2   3   3     1613.12     1609.67     21.48 o 
   3   3   3      871.23     1199.61    103.68 o 
   4   3   3      268.05      401.19    112.09 o 
   5   3   3       61.70       58.15     35.03 o 
   6   3   3      254.19      246.13      2.34 o 
   7   3   3       82.10       97.15     27.56 o 
   8   3   3      495.81      452.57    106.49 o 
  -8   4   3       11.95       21.48     18.68 o 
  -7   4   3      810.52      725.79     64.45 o 
  -6   4   3       45.43       55.34      5.60 o 
  -5   4   3      228.15      339.54    102.75 o 
  -4   4   3      216.64      222.78      4.90 o 
  -3   4   3     1866.46     1858.61     69.59 o 
  -2   4   3      858.21      942.03     60.72 o 
  -1   4   3     7284.37     6832.87     18.68 o 
   0   4   3     2180.77     2407.85     84.77 o 
   1   4   3      283.87      299.61     14.95 o 
   2   4   3     1845.95     1864.21     45.77 o 
   3   4   3      373.00      382.04      9.57 o 
   4   4   3      698.60      820.60     41.57 o 
   5   4   3      552.27      633.55     74.96 o 
   6   4   3      401.49      512.35    110.22 o 
   7   4   3       98.67      108.12     46.94 o 
   8   4   3       43.22       74.26     98.08 o 
  -8   5   3       31.67       35.50     58.85 o 
  -7   5   3       18.94       38.06     42.50 o 
  -6   5   3       30.26       48.34      9.34 o 
  -5   5   3     1173.21     1195.17     18.68 o 
  -4   5   3       60.28       47.64     10.27 o 
  -3   5   3     3406.61     3417.60     65.62 o 
  -2   5   3      164.19      187.75     92.01 o 
  -1   5   3     1616.71     1781.78     63.75 o 
   0   5   3     1225.84     1379.65     38.30 o 
   1   5   3     2419.52     2598.87     88.04 o 
   2   5   3     1300.83     1363.31     37.36 o 
   3   5   3      514.51      578.90     85.47 o 
   4   5   3       54.58       74.73     28.02 o 
   5   5   3       83.29       82.43     47.64 o 
   6   5   3      275.84      366.40     97.61 o 
   7   5   3       66.29       72.16     36.43 o 
  -8   6   3       11.06       43.44     42.97 o 
  -7   6   3      299.02      309.42     16.35 o 
  -6   6   3        1.34        6.07     14.24 o 
  -5   6   3      186.01      284.43     60.25 o 
  -4   6   3       13.81       46.47     41.10 o 
  -3   6   3      582.61      576.80     10.27 o 
  -2   6   3      548.04      543.64     49.74 o 
  -1   6   3     3637.65     3587.14     39.23 o 
   0   6   3     1553.29     1694.91     39.00 o 
   1   6   3       76.57       90.37     41.10 o 
   2   6   3     1032.96     1029.83     39.47 o 
   3   6   3      823.05      777.40     21.72 o 
   4   6   3      515.73      565.59     59.78 o 
   5   6   3      285.15      304.28     41.10 o 
   6   6   3      399.68      387.65     11.21 o 
   7   6   3       49.36       42.97      2.34 o 
  -7   7   3       48.85       60.48     44.37 o 
  -6   7   3       28.00       44.14     23.12 o 
  -5   7   3      405.89      448.83    106.25 o 
  -4   7   3      184.04      200.13     92.94 o 
  -3   7   3      779.70      724.15     14.95 o 
  -2   7   3       15.37       21.95     69.36 o 
  -1   7   3      809.46      805.65     48.81 o 
   0   7   3     1178.27     1185.59     76.60 o 
   1   7   3      836.60      738.40     87.57 o 
   2   7   3     1454.28     1452.51     39.00 o 
   3   7   3      408.73      396.52     25.92 o 
   4   7   3      146.81      126.34      1.63 o 
   5   7   3       96.32      113.96     77.30 o 
   6   7   3      167.54      190.55     20.78 o 
   7   7   3       77.61       86.17     93.88 o 
  -7   8   3      149.80      157.39     97.85 o 
  -6   8   3       30.45       37.60     28.96 o 
  -5   8   3      176.99      184.25     51.14 o 
  -4   8   3       16.35       54.88     94.58 o 
  -3   8   3      187.78      185.42     30.12 o 
  -2   8   3      274.33      257.34     99.95 o 
  -1   8   3     1436.81     1515.56     23.82 o 
   0   8   3      307.68      279.29      2.80 o 
   1   8   3       11.15       40.17     49.51 o 
   2   8   3      215.26      283.03     51.61 o 
   3   8   3      202.64      302.65    110.22 o 
   4   8   3      304.41      283.73      8.17 o 
   5   8   3      278.12      327.63    110.92 o 
   6   8   3      194.95      218.34     17.75 o 
  -6   9   3       52.20       54.64      9.11 o 
  -5   9   3      265.80      298.21     28.72 o 
  -4   9   3       71.14       99.25     68.66 o 
  -3   9   3      390.16      467.05     50.67 o 
  -2   9   3       91.49      109.99    109.76 o 
  -1   9   3       89.15      107.42     46.24 o 
   0   9   3      327.13      312.22     55.34 o 
   1   9   3      333.35      288.63      5.60 o 
   2   9   3      495.19      510.48    107.42 o 
   3   9   3      159.85      220.68     53.94 o 
   4   9   3       30.30       32.69     96.44 o 
   5   9   3       63.50       77.76     79.40 o 
  -5  10   3       40.63       37.13     11.21 o 
  -4  10   3       70.16       68.19     19.85 o 
  -3  10   3      206.33      286.53     94.34 o 
  -2  10   3       64.04       71.22     18.45 o 
  -1  10   3      394.25      420.81     62.82 o 
   0  10   3       74.65       75.43     34.09 o 
   1  10   3       14.50       41.10     23.82 o 
   2  10   3      157.15      162.30     81.27 o 
   3  10   3       36.52       24.29     50.91 o 
   4  10   3      128.85      131.24     16.35 o 
  -4  11   3       10.07       19.15     66.09 o 
  -3  11   3      140.25      145.95     74.96 o 
  -2  11   3       37.22       35.26     50.21 o 
  -1  11   3       52.08       81.73     51.61 o 
   0  11   3       88.68       87.10      1.87 o 
   1  11   3      248.03      256.64     72.39 o 
   2  11   3       99.34       76.13      0.70 o 
   3  11   3       69.61       63.75     18.45 o 
  -1  12   3      181.04      171.17     53.48 o 
   0  12   3       54.08       70.29     46.70 o 
   1  12   3        9.18       34.79     35.96 o 
  -9   0   4      155.98      168.60     67.49 o 
  -8   0   4       63.81       62.12      2.10 o 
  -7   0   4     1388.51     1481.70     53.94 o 
  -6   0   4       87.42      106.95     82.90 o 
  -5   0   4      155.13      272.52     67.72 o 
  -4   0   4       81.13       97.61     52.54 o 
  -3   0   4    10336.17     9861.20     18.21 o 
  -2   0   4     1481.02     1618.78     17.51 o 
  -1   0   4     2971.41     2973.91     27.79 o 
   0   0   4      305.74      460.51    101.58 o 
   1   0   4       14.99       82.43     95.74 o 
   2   0   4      171.93      241.93     78.93 o 
   3   0   4     4728.90     4555.33     15.18 o 
   4   0   4     2023.46     2171.76     57.91 o 
   5   0   4      473.03      487.83     62.82 o 
   6   0   4      365.01      370.60     41.57 o 
   7   0   4      250.05      237.96      2.80 o 
   8   0   4       18.10       45.54     65.62 o 
  -9   1   4      108.49      190.55     56.98 o 
  -8   1   4       15.17       56.51    109.06 o 
  -7   1   4      179.75      282.33     81.27 o 
  -6   1   4      782.44      784.87     62.12 o 
  -5   1   4     4137.93     4180.76     67.02 o 
  -4   1   4       89.56      181.21    111.86 o 
  -3   1   4     1561.37     1503.65      5.60 o 
  -2   1   4      187.14      173.27     49.74 o 
  -1   1   4     3827.05     3615.40     53.94 o 
   0   1   4      693.13      842.55     19.15 o 
   1   1   4     9962.80     9316.85     21.95 o 
   2   1   4     2172.76     2299.96    100.41 o 
   3   1   4     1746.20     1767.53     35.26 o 
   4   1   4      300.93      292.14     13.78 o 
   5   1   4     1602.88     1482.17     65.62 o 
   6   1   4      814.42      812.89    106.02 o 
   7   1   4      281.76      296.81     19.85 o 
   8   1   4      136.31      234.69    109.29 o 
  -9   2   4      136.57      238.43     91.07 o 
  -8   2   4       64.68      144.08     30.36 o 
  -7   2   4      935.73      867.54     85.47 o 
  -6   2   4       54.03       73.56     26.62 o 
  -5   2   4       58.56       77.53     41.80 o 
  -4   2   4       61.50       79.40     56.98 o 
  -3   2   4    10107.77     9801.65     24.75 o 
  -2   2   4     1126.29     1121.84      2.34 o 
  -1   2   4    10683.89    11159.11     76.83 o 
   0   2   4     1526.05     1625.08    100.41 o 
   1   2   4     2039.82     1888.03      0.23 o 
   2   2   4      436.67      405.63     61.65 o 
   3   2   4     4766.59     4559.53     31.06 o 
   4   2   4      726.94      810.79     91.54 o 
   5   2   4      482.79      437.86     68.42 o 
   6   2   4      109.63      143.15    109.99 o 
   7   2   4      115.53      104.15     19.85 o 
   8   2   4       40.87       81.73    115.13 o 
  -9   3   4       29.79       53.24     69.59 o 
  -8   3   4        3.02        7.01     14.01 o 
  -7   3   4       61.84       82.43     94.81 o 
  -6   3   4      188.34      165.10     78.70 o 
  -5   3   4     5158.06     4952.78     71.92 o 
  -4   3   4      236.12      309.88     40.87 o 
  -3   3   4      631.39      532.90      2.80 o 
  -2   3   4      226.71      336.74     93.41 o 
  -1   3   4     1906.65     2086.99     33.16 o 
   0   3   4       84.03      122.60     61.42 o 
   1   3   4     6300.72     6216.61     28.26 o 
   2   3   4      140.44      219.74     59.78 o 
   3   3   4     2158.72     2172.46     54.88 o 
   4   3   4      197.39      286.53     44.84 o 
   5   3   4      517.34      527.76     39.00 o 
   6   3   4      630.19      593.38     38.06 o 
   7   3   4      129.87      184.72     21.95 o 
   8   3   4       41.80       63.99     57.91 o 
  -8   4   4      108.24      119.80     56.05 o 
  -7   4   4      558.38      518.89      6.54 o 
  -6   4   4       17.32       16.58     13.78 o 
  -5   4   4       90.05      122.60     53.48 o 
  -4   4   4      517.95      547.38     28.49 o 
  -3   4   4     5350.91     5261.50     69.59 o 
  -2   4   4     1239.83     1264.06     54.88 o 
  -1   4   4     6786.59     6535.37    111.62 o 
   0   4   4      264.20      386.01    106.25 o 
   1   4   4     1555.24     1523.50     16.11 o 
   2   4   4      161.90      224.88     36.20 o 
   3   4   4     2899.24     3031.82    107.89 o 
   4   4   4      716.74      679.32      7.01 o 
   5   4   4      421.00      448.60     78.70 o 
   6   4   4       78.89       96.91     94.11 o 
   7   4   4      119.95      153.19     94.34 o 
  -8   5   4        4.84       23.82     95.51 o 
  -7   5   4       37.04       60.95     93.41 o 
  -6   5   4      195.52      176.54     96.44 o 
  -5   5   4     2611.80     2408.09      6.07 o 
  -4   5   4        9.41       53.24     88.51 o 
  -3   5   4      839.72      890.66     66.55 o 
  -2   5   4      166.83      145.95    114.19 o 
  -1   5   4     1508.87     1597.53     43.90 o 
   0   5   4      165.06      284.90     96.44 o 
   1   5   4     1514.38     1683.00    114.66 o 
   2   5   4      508.45      482.46     57.91 o 
   3   5   4      636.98      653.40    106.25 o 
   4   5   4       40.16       87.34    104.15 o 
   5   5   4      676.01      673.01     81.73 o 
   6   5   4      307.24      324.13     32.23 o 
   7   5   4      175.22      221.38     71.22 o 
  -8   6   4       78.75       83.13     38.76 o 
  -7   6   4      346.57      413.57    104.62 o 
  -6   6   4       33.41       32.46     13.08 o 
  -5   6   4       84.18       71.22     34.56 o 
  -4   6   4       13.14       42.50     39.70 o 
  -3   6   4     2542.01     2475.34     83.37 o 
  -2   6   4      729.06      815.69     91.54 o 
  -1   6   4     1732.34     1729.70     58.85 o 
   0   6   4      271.31      342.11    108.12 o 
   1   6   4      117.63       89.91     14.01 o 
   2   6   4       43.25       71.69     66.55 o 
   3   6   4     1369.64     1566.94     53.01 o 
   4   6   4      429.77      419.17      2.34 o 
   5   6   4      199.31      319.46    107.65 o 
   6   6   4       74.23       87.80     81.27 o 
   7   6   4       54.94       67.02     70.99 o 
  -7   7   4        8.32       40.63     84.77 o 
  -6   7   4      123.67      129.37     83.37 o 
  -5   7   4     1179.04     1070.47     38.53 o 
  -4   7   4       32.44       50.21     12.14 o 
  -3   7   4      206.56      293.07     56.28 o 
  -2   7   4       98.18       98.31     16.81 o 
  -1   7   4      527.39      646.86    108.82 o 
   0   7   4      139.45      166.27     54.18 o 
   1   7   4     1646.78     1626.49     36.20 o 
   2   7   4      312.72      309.18     99.25 o 
   3   7   4      612.14      587.08     34.79 o 
   4   7   4       47.64       42.73     51.84 o 
   5   7   4      243.75      229.55      4.20 o 
   6   7   4      126.73      131.71     15.65 o 
  -7   8   4      168.68      157.86     30.12 o 
  -6   8   4       43.86       43.67      3.27 o 
  -5   8   4       68.96       93.18     67.72 o 
  -4   8   4       48.92       67.02     43.90 o 
  -3   8   4     1196.49     1114.60     30.36 o 
  -2   8   4      186.63      192.19      0.23 o 
  -1   8   4      742.27      686.79     69.36 o 
   0   8   4      182.62      159.26     21.25 o 
   1   8   4       28.85       36.20     52.08 o 
   2   8   4       19.81       60.48     50.21 o 
   3   8   4      562.35      524.02     12.84 o 
   4   8   4       92.64      111.62     66.55 o 
   5   8   4       31.90       47.17     29.89 o 
   6   8   4       23.39       33.86     70.06 o 
  -6   9   4       68.68       82.90     36.66 o 
  -5   9   4      475.09      486.66     99.48 o 
  -4   9   4       10.89       26.86     53.71 o 
  -3   9   4      133.19      133.81     21.48 o 
  -2   9   4       25.69       54.18     52.54 o 
  -1   9   4      117.53      120.50     49.74 o 
   0   9   4       58.07       77.76     25.45 o 
   1   9   4      547.96      590.58    107.19 o 
   2   9   4       47.33       36.90      3.27 o 
   3   9   4      287.83      267.38     32.46 o 
   4   9   4       29.79       26.39     19.85 o 
   5   9   4       98.76      134.04     88.04 o 
  -5  10   4       40.53       87.10    112.32 o 
  -4  10   4       32.14       26.86     40.63 o 
  -3  10   4      392.74      442.76     81.73 o 
  -2  10   4       63.45       82.20     51.37 o 
  -1  10   4      394.20      388.58     75.66 o 
   0  10   4      194.84      283.73     88.27 o 
   1  10   4       56.85       95.51     71.92 o 
   2  10   4        8.32       32.46     57.45 o 
   3  10   4      228.83      211.81     19.85 o 
   4  10   4       89.68      110.92     43.20 o 
  -3  11   4       51.36       51.61     10.98 o 
  -2  11   4       51.81       79.40     55.58 o 
  -1  11   4       75.88       87.57     35.96 o 
   0  11   4       12.35       26.15     27.32 o 
   1  11   4      214.59      315.02    111.39 o 
   2  11   4       22.60       25.22     70.99 o 
   3  11   4       67.06       56.98     35.96 o 
  -1  12   4      122.71      120.96    106.72 o 
   0  12   4       49.34       43.90     79.86 o 
  -9   0   5       21.19       29.66     81.03 o 
  -8   0   5      342.47      453.03    100.18 o 
  -7   0   5      980.39     1258.45     88.97 o 
  -6   0   5      235.61      232.36      4.20 o 
  -5   0   5       81.21       96.91     21.95 o 
  -4   0   5      200.64      268.78     34.56 o 
  -3   0   5     3003.07     3082.27     43.67 o 
  -2   0   5      516.32      653.86     77.76 o 
  -1   0   5     5538.69     5475.87      5.14 o 
   0   0   5      145.80      269.25     91.07 o 
   1   0   5     6238.00     5596.14    113.02 o 
   2   0   5      260.81      393.49     88.04 o 
   3   0   5     5486.55     4842.33     42.73 o 
   4   0   5     1106.94     1106.20     23.12 o 
   5   0   5      303.46      388.35    103.22 o 
   6   0   5       63.81      125.17     39.47 o 
   7   0   5      146.10      119.10     47.87 o 
   8   0   5       13.91       53.48     69.59 o 
  -9   1   5       72.24      123.07    113.26 o 
  -8   1   5       24.48       40.63     64.22 o 
  -7   1   5      283.42      279.99      4.90 o 
  -6   1   5      190.02      247.53     44.60 o 
  -5   1   5     1404.77     1416.32     44.14 o 
  -4   1   5      465.33      495.77    109.76 o 
  -3   1   5      287.54      409.37     62.58 o 
  -2   1   5      384.33      422.91     57.45 o 
  -1   1   5     1418.18     1415.15     22.42 o 
   0   1   5      382.56      374.57     45.07 o 
   1   1   5     7386.25     7176.15     34.56 o 
   2   1   5     1311.63     1306.79      4.67 o 
   3   1   5      168.08      267.15     51.14 o 
   4   1   5      148.45      233.99     32.69 o 
   5   1   5     1184.39     1379.89     98.08 o 
   6   1   5      189.23      227.68     52.08 o 
   7   1   5      697.35      729.29     76.83 o 
   8   1   5       65.52       81.97     75.89 o 
  -9   2   5       56.68      116.29     80.10 o 
  -8   2   5      327.67      338.84     31.53 o 
  -7   2   5      598.22      587.31    100.41 o 
  -6   2   5       34.46       60.95     93.41 o 
  -5   2   5      449.89      534.30     76.36 o 
  -4   2   5      134.56      190.79     89.67 o 
  -3   2   5     4606.44     4552.76     87.80 o 
  -2   2   5     1147.78     1250.75     50.21 o 
  -1   2   5     6560.33     6182.28     50.21 o 
   0   2   5      417.88      418.01     22.89 o 
   1   2   5      759.76     1007.88     47.17 o 
   2   2   5       42.86       66.79     51.14 o 
   3   2   5     3758.71     3733.56     70.52 o 
   4   2   5      305.98      429.92     99.25 o 
   5   2   5      271.26      281.39     10.98 o 
   6   2   5       28.50       49.51     22.18 o 
   7   2   5       90.41      129.84     60.02 o 
   8   2   5       22.12       38.76      2.34 o 
  -8   3   5       16.34       50.44     99.01 o 
  -7   3   5      516.16      509.55     53.94 o 
  -6   3   5      176.46      231.19     27.09 o 
  -5   3   5     2613.89     2607.05     75.43 o 
  -4   3   5      158.21      203.87     64.22 o 
  -3   3   5      541.29      656.43     99.71 o 
  -2   3   5      447.87      444.39     59.78 o 
  -1   3   5     3519.12     3493.03    105.09 o 
   0   3   5     1966.41     2216.60     84.54 o 
   1   3   5     3832.03     3752.48     55.58 o 
   2   3   5     1246.13     1259.15      9.11 o 
   3   3   5       22.00       47.87     72.63 o 
   4   3   5      156.92      196.63     54.88 o 
   5   3   5      453.25      466.81     53.94 o 
   6   3   5       78.16      127.97     93.88 o 
   7   3   5      577.67      643.59     85.70 o 
  -8   4   5      277.93      315.49     68.66 o 
  -7   4   5      474.11      454.44     56.75 o 
  -6   4   5       48.80       48.11     40.87 o 
  -5   4   5      418.66      436.45     81.73 o 
  -4   4   5      121.31      133.11     66.09 o 
  -3   4   5     1795.87     1937.07     74.03 o 
  -2   4   5      388.49      490.63     77.76 o 
  -1   4   5     3339.86     3303.41     87.57 o 
   0   4   5       88.17       81.27     99.25 o 
   1   4   5      656.66      674.65     47.64 o 
   2   4   5      271.35      304.51     47.17 o 
   3   4   5     3029.82     2903.85     28.02 o 
   4   4   5      180.34      278.36    108.12 o 
   5   4   5      435.54      441.36     61.42 o 
   6   4   5       17.07       18.21      6.31 o 
   7   4   5       26.43       46.47    100.41 o 
  -8   5   5       10.43        7.94     86.17 o 
  -7   5   5      271.74      288.63      9.57 o 
  -6   5   5      202.45      316.89     74.96 o 
  -5   5   5     1577.55     1609.67     51.84 o 
  -4   5   5      202.71      346.08     73.56 o 
  -3   5   5      109.82      148.75     10.74 o 
  -2   5   5      163.03      136.14    105.79 o 
  -1   5   5      667.29      787.44     21.25 o 
   0   5   5      112.12      110.22      2.80 o 
   1   5   5     2569.62     2462.73     28.02 o 
   2   5   5      604.83      670.68    102.28 o 
   3   5   5       53.81       64.22     76.36 o 
   4   5   5       51.95       58.15     55.81 o 
   5   5   5      493.75      548.78    100.41 o 
   6   5   5       36.13      108.82     58.38 o 
   7   5   5      632.56      606.22     82.20 o 
  -8   6   5      193.00      198.26     22.89 o 
  -7   6   5      339.57      323.20      2.10 o 
  -6   6   5        9.22       45.30     69.12 o 
  -5   6   5       97.49       90.37     32.93 o 
  -4   6   5      166.00      166.27     64.22 o 
  -3   6   5     1305.43     1157.34      3.97 o 
  -2   6   5      362.40      399.56     74.96 o 
  -1   6   5     1892.13     1882.19     31.53 o 
   0   6   5      148.96      204.33     75.89 o 
   1   6   5      645.12      762.45     76.83 o 
   2   6   5      210.93      219.51     69.12 o 
   3   6   5     1565.74     1541.72     66.79 o 
   4   6   5      125.95      141.05     84.77 o 
   5   6   5      263.92      353.09     63.75 o 
   6   6   5       32.81       32.46      8.87 o 
   7   6   5       51.94       88.74    114.89 o 
  -7   7   5      122.43      225.58     71.92 o 
  -6   7   5       98.94      160.66    102.28 o 
  -5   7   5      470.92      481.76     94.34 o 
  -4   7   5       15.24       26.86     21.72 o 
  -3   7   5       93.58       93.64     63.05 o 
  -2   7   5       30.72       53.94     59.78 o 
  -1   7   5      208.65      227.68     27.32 o 
   0   7   5      232.17      211.34     46.70 o 
   1   7   5     2063.79     1899.24     30.36 o 
   2   7   5      116.18      140.81     17.75 o 
   3   7   5        4.25       24.29     60.72 o 
   4   7   5       83.75       87.80     69.59 o 
   5   7   5      302.00      299.61     13.08 o 
   6   7   5       20.82       33.16     61.88 o 
  -6   8   5        1.13       11.91     11.91 o 
  -5   8   5       46.51       51.37     69.82 o 
  -4   8   5      131.72      139.88     80.57 o 
  -3   8   5      842.60      771.56     13.54 o 
  -2   8   5      276.50      350.98    104.38 o 
  -1   8   5     1296.89     1192.13     32.23 o 
   0   8   5       86.02       82.43     22.65 o 
   1   8   5      107.43      146.19     80.80 o 
   2   8   5       13.95       57.21     88.51 o 
   3   8   5      682.79      609.49     20.55 o 
   4   8   5       18.81       34.09     22.89 o 
   5   8   5       58.43       62.82     60.48 o 
  -6   9   5       68.77       99.01     81.03 o 
  -5   9   5      231.94      208.30      3.27 o 
  -4   9   5       25.69       35.26      7.24 o 
  -3   9   5      119.15      120.73     20.55 o 
  -2   9   5       71.41       88.74     78.70 o 
  -1   9   5      206.15      220.68     11.44 o 
   0   9   5       59.90       71.69     21.25 o 
   1   9   5     1009.87      906.07     52.78 o 
   2   9   5       35.60       33.63      5.60 o 
   3   9   5        0.32        4.20     13.78 o 
   4   9   5       67.12       74.96     53.01 o 
   5   9   5      117.25      124.93     92.71 o 
  -5  10   5       31.45       52.08     32.23 o 
  -4  10   5       50.06       54.64     11.91 o 
  -3  10   5      140.18      250.34    104.62 o 
  -2  10   5      106.13      119.56     34.79 o 
  -1  10   5      449.07      512.82     69.59 o 
   0  10   5       35.86       63.75    111.39 o 
   1  10   5       34.20       48.81     17.75 o 
   2  10   5       35.59       39.47     36.43 o 
   3  10   5      341.88      425.24    115.83 o 
   4  10   5       13.90       46.24     51.61 o 
  -3  11   5       34.31       62.58     80.57 o 
  -2  11   5       43.21       61.88     27.56 o 
  -1  11   5      108.67      103.45     59.08 o 
   0  11   5       34.36       38.53      1.17 o 
   1  11   5      315.28      355.19     64.45 o 
   2  11   5       32.86       44.37     37.13 o 
  -9   0   6      100.94       99.48     68.19 o 
  -8   0   6      314.28      399.56     78.00 o 
  -7   0   6       35.23       69.12    100.41 o 
  -6   0   6      176.09      208.30     10.98 o 
  -5   0   6        2.70       11.44     31.29 o 
  -4   0   6     1496.41     1491.51    113.73 o 
  -3   0   6     2191.37     2446.15     49.51 o 
  -2   0   6     3496.31     3643.19     38.06 o 
  -1   0   6      343.50      394.89     62.35 o 
   0   0   6        1.34        2.10     37.36 o 
   1   0   6     2836.63     2749.26     20.08 o 
   2   0   6       10.97       50.91    100.88 o 
   3   0   6     2575.57     2646.28     76.13 o 
   4   0   6        6.02       24.29     16.11 o 
   5   0   6      688.63      698.93     49.51 o 
   6   0   6      122.40      221.61    108.12 o 
   7   0   6       94.97      151.32     96.21 o 
  -9   1   6        0.82       18.92     67.25 o 
  -8   1   6      111.26      105.55      0.93 o 
  -7   1   6      140.01      286.77    102.75 o 
  -6   1   6     1120.41     1004.15      1.17 o 
  -5   1   6      792.20      999.01    108.82 o 
  -4   1   6      851.96     1067.43     45.77 o 
  -3   1   6     1049.54     1300.95     71.92 o 
  -2   1   6     2618.91     2480.24      2.10 o 
  -1   1   6     4991.43     4934.10    105.79 o 
   0   1   6      291.80      311.29     80.33 o 
   1   1   6     1743.28     1713.59     13.08 o 
   2   1   6      325.20      378.31    111.39 o 
   3   1   6        1.12       47.87     84.07 o 
   4   1   6       49.36       77.53     13.08 o 
   5   1   6     1209.93     1139.36     61.65 o 
   6   1   6       72.06      131.01     85.24 o 
   7   1   6      308.61      327.40     46.94 o 
  -9   2   6      102.93       99.71     39.00 o 
  -8   2   6       93.82      149.69     56.05 o 
  -7   2   6       69.00       67.25      3.27 o 
  -6   2   6       79.45      112.32     80.80 o 
  -5   2   6      112.17      191.26     90.84 o 
  -4   2   6     2982.81     2987.69     44.14 o 
  -3   2   6     4149.49     3980.39     54.41 o 
  -2   2   6     1527.15     1697.71     37.36 o 
  -1   2   6     3201.99     2954.06     38.06 o 
   0   2   6      555.52      478.72     24.75 o 
   1   2   6     2858.68     2906.19     49.04 o 
   2   2   6      309.76      424.08     40.87 o 
   3   2   6     1568.21     1799.76     52.78 o 
   4   2   6      273.19      349.82     59.08 o 
   5   2   6      460.48      465.64     12.38 o 
   6   2   6      102.90      123.30     46.00 o 
   7   2   6      190.99      212.74     12.61 o 
  -8   3   6       34.99       53.94     99.01 o 
  -7   3   6      530.63      542.01     28.96 o 
  -6   3   6      564.20      549.95     48.11 o 
  -5   3   6      776.63     1009.05     49.04 o 
  -4   3   6      791.99      804.95     43.67 o 
  -3   3   6      478.45      457.24     73.79 o 
  -2   3   6     1319.21     1399.73     31.29 o 
  -1   3   6     3663.49     3529.70     14.71 o 
   0   3   6     1304.17     1513.69     23.12 o 
   1   3   6     2426.66     2564.31    100.88 o 
   2   3   6      287.31      398.62    102.52 o 
   3   3   6      217.50      292.60     59.78 o 
   4   3   6      262.58      238.89      2.34 o 
   5   3   6      688.64      646.86     73.56 o 
   6   3   6       31.66       53.71     46.24 o 
   7   3   6      296.52      297.27      9.81 o 
  -8   4   6       46.30       69.36     81.27 o 
  -7   4   6       95.28      109.06     71.46 o 
  -6   4   6       25.08       55.58     65.39 o 
  -5   4   6       14.88       22.89      3.04 o 
  -4   4   6     1072.28     1127.21    110.92 o 
  -3   4   6     2980.88     2804.14     29.19 o 
  -2   4   6      442.41      425.71     34.33 o 
  -1   4   6     1156.06     1378.02     38.06 o 
   0   4   6      456.82      485.73     68.19 o 
   1   4   6     2782.62     3010.57    116.29 o 
   2   4   6      329.93      313.62     23.35 o 
   3   4   6     2901.74     2641.84     10.98 o 
   4   4   6      296.97      347.95     70.99 o 
   5   4   6      480.63      459.81     17.98 o 
   6   4   6      204.24      219.04     49.51 o 
   7   4   6      112.87      226.75     63.75 o 
  -8   5   6      113.49      111.39     12.38 o 
  -7   5   6      172.00      264.81     63.75 o 
  -6   5   6      388.89      350.75     39.93 o 
  -5   5   6      388.50      509.08     97.61 o 
  -4   5   6      824.35      763.39      8.87 o 
  -3   5   6       81.16       85.24     32.23 o 
  -2   5   6      446.75      491.57    108.12 o 
  -1   5   6     2619.49     2848.28     64.45 o 
   0   5   6       98.63      207.84     66.79 o 
   1   5   6     1559.20     1594.49     30.82 o 
   2   5   6       45.40       75.89     97.15 o 
   3   5   6      259.88      396.76     88.51 o 
   4   5   6      279.23      269.25    101.12 o 
   5   5   6      736.93      671.38     69.12 o 
   6   5   6       17.81       35.96     74.03 o 
   7   5   6      298.79      321.33     28.49 o 
  -7   6   6       95.76      105.79     40.17 o 
  -6   6   6       15.42       32.93     89.44 o 
  -5   6   6       10.70       16.35    112.79 o 
  -4   6   6      498.77      451.87     67.02 o 
  -3   6   6     1105.83     1035.91      1.87 o 
  -2   6   6      789.39      762.45     71.92 o 
  -1   6   6      337.24      365.00     53.24 o 
   0   6   6        1.89       32.46     53.48 o 
   1   6   6      886.30      866.14     21.72 o 
   2   6   6      116.38      127.27     95.51 o 
   3   6   6     1498.10     1826.38    109.29 o 
   4   6   6       98.67      107.89     21.02 o 
   5   6   6      280.09      373.87     66.09 o 
   6   6   6       89.77       92.01     16.35 o 
  -7   7   6      153.24      163.70     64.22 o 
  -6   7   6      395.51      449.30     76.36 o 
  -5   7   6      218.30      264.81     42.27 o 
  -4   7   6      114.59      117.70     64.45 o 
  -3   7   6      236.90      241.70    106.02 o 
  -2   7   6      580.18      556.95      1.17 o 
  -1   7   6     1330.48     1340.42     70.99 o 
   0   7   6       97.30      116.53     57.45 o 
   1   7   6      536.47      607.86     67.02 o 
   2   7   6      143.28      230.49     41.57 o 
   3   7   6       94.44       91.54     89.91 o 
   4   7   6       34.91       62.35     89.21 o 
   5   7   6      434.87      470.55     95.28 o 
   6   7   6       56.46       53.71     62.82 o 
  -6   8   6       45.37       65.15     40.87 o 
  -5   8   6       32.18       79.16    107.89 o 
  -4   8   6      563.01      582.64     34.56 o 
  -3   8   6      658.02      621.64     55.81 o 
  -2   8   6      411.25      368.73     95.28 o 
  -1   8   6      292.05      366.63     70.06 o 
   0   8   6       85.69       81.50     42.73 o 
   1   8   6      311.20      335.57     76.60 o 
   2   8   6       73.98       82.90     32.46 o 
   3   8   6      382.36      338.84      4.67 o 
   4   8   6       69.03       95.04     85.70 o 
   5   8   6      172.95      169.30     35.03 o 
  -6   9   6      114.41      202.70     99.25 o 
  -5   9   6       55.08       64.45     44.60 o 
  -4   9   6       59.55       83.13     68.89 o 
  -3   9   6       92.69      123.53     80.33 o 
  -2   9   6      329.72      313.39    100.41 o 
  -1   9   6      534.33      542.47     28.26 o 
   0   9   6       73.08       75.19      9.81 o 
   1   9   6      343.06      329.73     79.86 o 
   2   9   6       78.58      112.09     21.72 o 
   3   9   6        4.57       16.11     10.27 o 
   4   9   6       21.19       27.56     11.44 o 
  -4  10   6      152.28      148.75     15.88 o 
  -3  10   6      341.85      422.44    111.86 o 
  -2  10   6       88.70       99.71    101.12 o 
  -1  10   6       65.37       57.21     77.76 o 
   0  10   6       85.88       94.81    105.32 o 
   1  10   6      188.16      203.63     23.35 o 
   2  10   6       19.10       36.66     46.47 o 
   3  10   6      285.15      297.74     19.15 o 
  -3  11   6        3.17       10.27     68.66 o 
  -2  11   6       67.93       68.89     40.87 o 
  -1  11   6      190.45      195.46     91.54 o 
   0  11   6       50.17       64.45     51.61 o 
   1  11   6       85.88       79.63      6.77 o 
   2  11   6       11.07       14.95     24.52 o 
  -9   0   7        1.54       16.81     98.78 o 
  -8   0   7      634.09      651.06     76.60 o 
  -7   0   7      240.39      286.30     35.50 o 
  -6   0   7       48.11       88.04     37.60 o 
  -5   0   7      120.78      172.81     45.30 o 
  -4   0   7     3469.75     3376.50     65.15 o 
  -3   0   7     2281.29     2308.84    104.38 o 
  -2   0   7      862.24     1051.09     93.88 o 
  -1   0   7      207.03      294.71     72.63 o 
   0   0   7        2.66       13.08    104.15 o 
   1   0   7     1124.46     1061.83      1.17 o 
   2   0   7     1876.04     1925.39     15.65 o 
   3   0   7     3582.45     3359.22      7.94 o 
   4   0   7        0.94       13.78      7.94 o 
   5   0   7       36.02       38.30     26.86 o 
   6   0   7       63.03       62.82     32.46 o 
   7   0   7      156.05      184.72     88.74 o 
  -9   1   7        2.62       14.95     74.03 o 
  -8   1   7      118.70      192.42     39.93 o 
  -7   1   7        7.04       18.68      9.81 o 
  -6   1   7     2506.53     2403.18      7.94 o 
  -5   1   7      448.00      467.75     28.26 o 
  -4   1   7       90.23       95.51     48.11 o 
  -3   1   7      291.46      329.03     72.16 o 
  -2   1   7      565.94      534.53     55.34 o 
  -1   1   7     2158.86     2241.35     38.06 o 
   0   1   7     2508.99     2811.38     93.41 o 
   1   1   7     3305.51     3062.65     19.15 o 
   2   1   7       98.59      109.29     63.75 o 
   3   1   7      210.47      322.03    108.35 o 
   4   1   7      561.95      550.88     43.67 o 
   5   1   7     1003.59     1098.72     24.52 o 
   6   1   7       26.84       43.20     31.76 o 
   7   1   7       79.44      148.99     41.33 o 
  -8   2   7      293.60      301.01     10.04 o 
  -7   2   7      152.53      128.44      2.34 o 
  -6   2   7      138.48      140.35     25.45 o 
  -5   2   7      110.78      167.20     67.02 o 
  -4   2   7     2736.38     2721.94     88.97 o 
  -3   2   7     1693.41     1555.96      3.27 o 
  -2   2   7     1337.38     1268.96     36.20 o 
  -1   2   7      140.92      200.13     16.58 o 
   0   2   7      133.89      120.73     27.09 o 
   1   2   7      610.24      630.74     13.31 o 
   2   2   7     1926.54     1993.12     42.27 o 
   3   2   7     3092.48     3182.91    100.18 o 
   4   2   7        3.17        3.97      9.57 o 
   5   2   7       32.99       50.21     30.59 o 
   6   2   7      224.25      285.13     72.16 o 
   7   2   7      114.43      154.36     71.92 o 
  -8   3   7      140.48      195.93     39.23 o 
  -7   3   7       14.08       50.91     67.25 o 
  -6   3   7     2078.46     1991.25     21.48 o 
  -5   3   7      512.26      487.36      9.11 o 
  -4   3   7       38.70       45.77     36.66 o 
  -3   3   7      805.83      885.98     54.41 o 
  -2   3   7     1479.46     1595.89     64.92 o 
  -1   3   7     1171.76     1107.60     19.85 o 
   0   3   7     1026.53     1179.06     74.26 o 
   1   3   7     3284.44     3058.45     19.38 o 
   2   3   7      274.55      264.11     26.62 o 
   3   3   7       12.77       23.12     35.50 o 
   4   3   7      244.58      244.26     28.49 o 
   5   3   7     1178.90     1417.25    111.16 o 
   6   3   7        3.89       17.75     24.75 o 
   7   3   7       79.96      117.23     29.19 o 
  -8   4   7      187.59      184.02      3.27 o 
  -7   4   7       20.96       28.96     42.73 o 
  -6   4   7       28.06       37.13      9.34 o 
  -5   4   7       69.33       69.12     64.22 o 
  -4   4   7      851.25      944.83     33.39 o 
  -3   4   7      890.71     1079.58     40.87 o 
  -2   4   7      495.01      540.60     45.77 o 
  -1   4   7      285.18      293.30     40.63 o 
   0   4   7      314.22      326.23     17.05 o 
   1   4   7      754.00      738.17     83.13 o 
   2   4   7     2553.80     2497.76     20.32 o 
   3   4   7     2670.06     2686.44     86.64 o 
   4   4   7        4.02        5.60     21.72 o 
   5   4   7       20.74       67.25    112.32 o 
   6   4   7       83.91      185.18     52.31 o 
   7   4   7       49.60       38.30     43.90 o 
  -8   5   7       68.92       77.06     30.36 o 
  -7   5   7       11.11       32.69     47.87 o 
  -6   5   7     1187.88     1049.45      3.97 o 
  -5   5   7       26.62       62.35    105.09 o 
  -4   5   7       15.43       34.33     15.88 o 
  -3   5   7      620.23      690.99     67.25 o 
  -2   5   7      359.33      400.02    102.98 o 
  -1   5   7     1077.05     1124.18     22.65 o 
   0   5   7      970.60      958.61     84.54 o 
   1   5   7     1902.92     2032.35     95.51 o 
   2   5   7       99.28      126.34     66.09 o 
   3   5   7       25.56       55.58     46.00 o 
   4   5   7      123.57      134.04     13.54 o 
   5   5   7      777.65      724.15     44.37 o 
   6   5   7        2.03       12.84     91.07 o 
  -7   6   7       52.77       62.35     61.88 o 
  -6   6   7       22.03       20.32      0.93 o 
  -5   6   7       51.48       77.76     92.01 o 
  -4   6   7      874.07      798.41     26.86 o 
  -3   6   7      571.18      596.65     31.29 o 
  -2   6   7      297.71      295.17      6.31 o 
  -1   6   7       42.19       79.16     97.61 o 
   0   6   7       92.32       68.42     26.62 o 
   1   6   7      391.00      381.81     88.74 o 
   2   6   7     1024.31      973.09     30.59 o 
   3   6   7     1319.64     1208.01      2.80 o 
   4   6   7       32.03       38.76     15.65 o 
   5   6   7       32.84       36.43     17.28 o 
   6   6   7       53.80       91.31     33.39 o 
  -7   7   7        6.20       11.44     75.66 o 
  -6   7   7      475.53      489.23     50.67 o 
  -5   7   7      149.04      126.10      3.27 o 
  -4   7   7       54.20       73.09    109.06 o 
  -3   7   7       89.94      121.20     80.33 o 
  -2   7   7      260.00      349.12     87.57 o 
  -1   7   7      295.94      287.70      2.34 o 
   0   7   7      972.94      924.28     21.25 o 
   1   7   7      504.18      618.60    112.09 o 
   2   7   7        8.03       22.18     48.57 o 
   3   7   7       74.92      112.56     95.98 o 
   4   7   7       64.90      119.33     18.92 o 
   5   7   7      319.00      350.05     37.13 o 
  -6   8   7        7.90       38.76     54.18 o 
  -5   8   7      105.15      148.99    113.49 o 
  -4   8   7      644.85      718.32     90.61 o 
  -3   8   7      414.49      453.97     27.79 o 
  -2   8   7      264.01      363.59    113.02 o 
  -1   8   7       14.60       14.71     22.65 o 
   0   8   7       60.28       61.42    110.92 o 
   1   8   7      154.74      267.85     90.37 o 
   2   8   7      225.02      304.28     66.09 o 
   3   8   7      536.06      636.35    113.49 o 
   4   8   7        2.81       28.26     38.53 o 
   5   8   7        5.70       15.41     14.95 o 
  -5   9   7       99.27       99.71      7.71 o 
  -4   9   7       19.19       33.16    108.12 o 
  -3   9   7       86.13       81.27     65.15 o 
  -2   9   7      195.91      181.68    105.32 o 
  -1   9   7      348.16      389.05    105.09 o 
   0   9   7      323.80      321.79     89.21 o 
   1   9   7      193.46      198.73      3.74 o 
   2   9   7       43.05       68.89     63.52 o 
   3   9   7        3.53       20.08     31.06 o 
   4   9   7       78.32       80.57     17.75 o 
  -4  10   7      126.16      127.27     11.68 o 
  -3  10   7      141.38      217.18    116.29 o 
  -2  10   7       74.66       95.04     89.91 o 
  -1  10   7       53.07       51.37     65.62 o 
   0  10   7       37.27       30.59     11.91 o 
   1  10   7       89.02       98.78     25.22 o 
   2  10   7      161.80      180.05     98.55 o 
   3  10   7      211.79      197.79     39.23 o 
  -2  11   7       66.78       51.84     39.00 o 
  -1  11   7      100.76       85.94     12.84 o 
   0  11   7       52.33       56.98     45.77 o 
   1  11   7       60.52       54.64      0.70 o 
  -8   0   8      199.52      233.76     61.18 o 
  -7   0   8       92.16      128.20     98.31 o 
  -6   0   8      242.32      216.01      1.63 o 
  -5   0   8       87.04       73.79      0.93 o 
  -4   0   8     2630.44     2449.65      3.27 o 
  -3   0   8       31.71       71.46     13.31 o 
  -2   0   8     1833.52     1953.65      7.94 o 
  -1   0   8     1629.05     1593.79     37.13 o 
   0   0   8     2124.87     2029.55     29.42 o 
   1   0   8      388.12      390.92     27.09 o 
   2   0   8     1031.98     1113.44     81.27 o 
   3   0   8      766.27      796.31     33.39 o 
   4   0   8      284.34      286.07      5.14 o 
   5   0   8       12.26       33.63     37.83 o 
   6   0   8      149.37      172.57    103.45 o 
   7   0   8      251.87      287.47     79.86 o 
  -8   1   8      857.50      843.72     89.67 o 
  -7   1   8       48.81       83.60     68.66 o 
  -6   1   8      907.14      945.07     83.37 o 
  -5   1   8       32.20       54.64     69.59 o 
  -4   1   8       55.77      209.94     87.10 o 
  -3   1   8       20.41       22.65    106.49 o 
  -2   1   8     2978.34     2849.68     32.23 o 
  -1   1   8      910.26      920.31     95.04 o 
   0   1   8     2924.16     2943.55     56.98 o 
   1   1   8      917.59      885.28      2.10 o 
   2   1   8      268.58      355.89     63.28 o 
   3   1   8      159.27      286.30    100.18 o 
   4   1   8      319.13      299.14      5.60 o 
   5   1   8      423.83      472.88     62.35 o 
   6   1   8      132.89      134.51     76.36 o 
   7   1   8      142.91      264.11     96.44 o 
  -8   2   8      210.85      228.62     13.08 o 
  -7   2   8       78.68      101.12     46.94 o 
  -6   2   8      393.17      476.15    110.22 o 
  -5   2   8      227.38      341.18     90.37 o 
  -4   2   8     2002.54     2099.60     40.63 o 
  -3   2   8      336.26      390.92     42.50 o 
  -2   2   8     2501.64     2506.40     95.04 o 
  -1   2   8      293.55      291.67      9.11 o 
   0   2   8     2117.20     2362.08    104.15 o 
   1   2   8      868.52      967.02     16.81 o 
   2   2   8     1002.98     1434.06    112.79 o 
   3   2   8      544.27      551.35     35.50 o 
   4   2   8       45.29       83.83     92.94 o 
   5   2   8       18.02       42.03     56.51 o 
   6   2   8      278.78      310.35     54.88 o 
   7   2   8      189.20      175.14      1.40 o 
  -8   3   8      454.19      418.24     13.54 o 
  -7   3   8       28.87       37.36     52.08 o 
  -6   3   8      767.98      751.24     29.66 o 
  -5   3   8       68.69       80.10     78.93 o 
  -4   3   8       83.88      110.22     84.07 o 
  -3   3   8       15.67       27.09     42.97 o 
  -2   3   8     3583.75     3400.56     31.53 o 
  -1   3   8      566.22      556.72     34.56 o 
   0   3   8     2014.55     2202.59     58.85 o 
   1   3   8     1197.73     1438.50    104.15 o 
   2   3   8      451.57      530.80     69.12 o 
   3   3   8      218.71      254.54     37.13 o 
   4   3   8      205.91      201.76     20.08 o 
   5   3   8      521.33      477.79     21.02 o 
   6   3   8      210.52      318.99    102.05 o 
   7   3   8      153.99      219.28     36.20 o 
  -8   4   8      128.99      147.59     18.92 o 
  -7   4   8       26.00       28.02     21.02 o 
  -6   4   8      106.04      109.76     60.72 o 
  -5   4   8      322.40      373.40     25.45 o 
  -4   4   8      946.39     1284.37    111.16 o 
  -3   4   8      377.78      377.14      9.81 o 
  -2   4   8     1713.68     1883.83     78.70 o 
  -1   4   8      374.36      335.11      8.41 o 
   0   4   8     1788.93     1777.81     14.01 o 
   1   4   8      800.05     1144.49     74.49 o 
   2   4   8     1394.77     1515.80    105.09 o 
   3   4   8      112.53      132.64     73.09 o 
   4   4   8        0.78       35.73     61.88 o 
   5   4   8        1.13        9.81     54.41 o 
   6   4   8      158.55      166.97     41.57 o 
  -8   5   8      213.94      201.06     21.48 o 
  -7   5   8        1.66       22.89     98.31 o 
  -6   5   8      489.37      496.24     35.96 o 
  -5   5   8      134.92      252.67    101.12 o 
  -4   5   8       40.80       71.69     36.20 o 
  -3   5   8        8.69       26.62    105.09 o 
  -2   5   8     2158.32     2071.81     15.41 o 
  -1   5   8      228.79      243.56     47.17 o 
   0   5   8     1308.67     1194.94     14.48 o 
   1   5   8      995.57      887.39     48.81 o 
   2   5   8      105.18      102.05     19.15 o 
   3   5   8      122.99      279.06    114.19 o 
   4   5   8       93.18      158.80     31.76 o 
   5   5   8      214.43      283.73     41.57 o 
   6   5   8       85.07      176.31     53.48 o 
  -7   6   8        6.83       49.74     94.58 o 
  -6   6   8       30.61       62.12     64.22 o 
  -5   6   8       34.02       62.58     72.16 o 
  -4   6   8      738.93      718.08    111.62 o 
  -3   6   8       17.52       41.80     51.61 o 
  -2   6   8     1138.87     1133.29     68.19 o 
  -1   6   8      353.62      398.86     24.52 o 
   0   6   8      607.33      588.94     92.01 o 
   1   6   8      575.55      491.10     12.38 o 
   2   6   8      422.05      421.98     20.32 o 
   3   6   8       48.09      121.90     48.57 o 
   4   6   8       34.71       34.33     24.75 o 
   5   6   8        1.52        2.57     97.61 o 
   6   6   8       85.84       75.43      1.40 o 
  -7   7   8        2.05       24.75     19.38 o 
  -6   7   8      224.25      287.00     86.17 o 
  -5   7   8       54.37       74.73     46.24 o 
  -4   7   8       55.11       96.21     85.24 o 
  -3   7   8        1.96       32.69     78.00 o 
  -2   7   8      501.62      470.08     36.43 o 
  -1   7   8       83.75       99.95     41.10 o 
   0   7   8      601.90      575.87     91.54 o 
   1   7   8      147.42      167.90     10.04 o 
   2   7   8       59.97       82.90     56.05 o 
   3   7   8       97.94      113.73     42.97 o 
   4   7   8       58.84       64.69     16.81 o 
   5   7   8      131.43      182.85     59.31 o 
  -6   8   8       93.79      128.20     91.54 o 
  -5   8   8        2.58       22.42     12.38 o 
  -4   8   8      341.96      456.54    115.59 o 
  -3   8   8       50.37       65.85     59.78 o 
  -2   8   8      510.35      560.69    105.09 o 
  -1   8   8      141.30      149.92     70.76 o 
   0   8   8      198.01      178.64     27.09 o 
   1   8   8      139.76      181.21     21.02 o 
   2   8   8      178.34      207.37     77.06 o 
   3   8   8       94.03      117.93     81.50 o 
   4   8   8       47.09       69.82     87.80 o 
  -5   9   8       21.93       40.40     19.62 o 
  -4   9   8       54.24       95.51     98.78 o 
  -3   9   8        5.09        7.47     52.08 o 
  -2   9   8      240.11      264.81     64.69 o 
  -1   9   8       85.55      112.09     87.57 o 
   0   9   8      321.78      436.92    115.83 o 
   1   9   8      135.97      126.80     19.85 o 
   2   9   8       32.89       28.02     12.38 o 
   3   9   8       19.88       33.86     28.96 o 
  -4  10   8       94.30      106.49     80.33 o 
  -3  10   8       27.84       51.84     82.90 o 
  -2  10   8      138.40      140.81     45.54 o 
  -1  10   8       19.82       21.72     25.69 o 
   0  10   8       67.21      106.25     76.83 o 
   1  10   8       63.92       70.99     27.09 o 
   2  10   8      122.96      183.78     89.44 o 
  -1  11   8       16.37       22.18     27.09 o 
  -8   0   9       26.96       71.22    114.89 o 
  -7   0   9       34.78       39.70     64.69 o 
  -6   0   9      345.38      306.62     10.04 o 
  -5   0   9       55.10       83.83     56.05 o 
  -4   0   9     2483.50     2525.08     58.61 o 
  -3   0   9      133.17      196.63    100.65 o 
  -2   0   9       11.41       34.79     49.51 o 
  -1   0   9        0.59        8.41     54.41 o 
   0   0   9     1257.75     1482.64    102.98 o 
   1   0   9        5.67       38.53     42.03 o 
   2   0   9     2291.00     2119.92     17.28 o 
   3   0   9      113.68      189.15     41.10 o 
   4   0   9       32.79       72.63     77.76 o 
   5   0   9        0.81       41.57     68.19 o 
   6   0   9      298.95      305.91      0.93 o 
  -8   1   9      200.55      205.73     21.72 o 
  -7   1   9      117.41      247.30     90.61 o 
  -6   1   9      532.56      538.97     70.99 o 
  -5   1   9       54.70       49.74      9.57 o 
  -4   1   9       47.39       53.94     74.03 o 
  -3   1   9      100.27       94.11     27.56 o 
  -2   1   9     4319.01     4058.86     40.87 o 
  -1   1   9      253.42      289.33     10.04 o 
   0   1   9     1381.06     1576.04     67.25 o 
   1   1   9       54.85      109.76    109.52 o 
   2   1   9      308.66      363.59     58.38 o 
   3   1   9       60.25       81.27     64.22 o 
   4   1   9     1277.52     1242.34     14.01 o 
   5   1   9      572.02      654.10     81.03 o 
   6   1   9       14.36       61.18     84.54 o 
  -8   2   9       59.44       71.46     91.54 o 
  -7   2   9       45.14       64.22     57.91 o 
  -6   2   9       77.94       99.48      6.54 o 
  -5   2   9      128.87      174.44     28.72 o 
  -4   2   9     2729.63     2689.95     76.83 o 
  -3   2   9      243.63      344.45     50.67 o 
  -2   2   9        7.17       36.66     50.44 o 
  -1   2   9       46.12       46.94     15.41 o 
   0   2   9     1464.39     1373.11     40.17 o 
   1   2   9      410.16      349.82     44.37 o 
   2   2   9     2111.14     2213.33    104.15 o 
   3   2   9      257.84      267.62     36.66 o 
   4   2   9      102.60      145.72     79.86 o 
   5   2   9       95.16       87.57     53.94 o 
   6   2   9      411.36      460.04     97.38 o 
  -8   3   9      130.12      118.86      2.10 o 
  -7   3   9       67.52       57.68     88.51 o 
  -6   3   9      267.68      316.89     50.21 o 
  -5   3   9        6.68        2.80      2.34 o 
  -4   3   9      288.85      357.52     48.57 o 
  -3   3   9      159.70      212.74     40.87 o 
  -2   3   9     1932.69     1902.74     32.46 o 
  -1   3   9      397.38      371.77     51.14 o 
   0   3   9      273.94      341.88     69.82 o 
   1   3   9       36.74       57.68     40.87 o 
   2   3   9      156.80      206.90     34.09 o 
   3   3   9       55.55       86.40     75.43 o 
   4   3   9     1505.91     1847.16    113.96 o 
   5   3   9      611.57      594.78     22.65 o 
   6   3   9       80.82      107.65     91.07 o 
  -8   4   9        7.25       15.65     57.45 o 
  -7   4   9        7.38       58.61    109.06 o 
  -6   4   9       33.05       58.38     16.11 o 
  -5   4   9      136.14      141.28    107.19 o 
  -4   4   9     2185.71     2141.40     32.23 o 
  -3   4   9      659.78      726.72     95.04 o 
  -2   4   9      181.33      169.30      2.10 o 
  -1   4   9      115.24      137.78     83.13 o 
   0   4   9     1545.18     1695.14     45.77 o 
   1   4   9      107.13      227.92    103.45 o 
   2   4   9     1160.96     1449.94     58.61 o 
   3   4   9      115.11      265.28     98.31 o 
   4   4   9        5.97       12.14     66.09 o 
   5   4   9       50.04       55.81     14.95 o 
   6   4   9      256.54      287.47     35.73 o 
  -7   5   9      111.31      140.35    112.09 o 
  -6   5   9      208.29      324.83     71.69 o 
  -5   5   9      134.58      118.40      5.14 o 
  -4   5   9       91.35       76.83      7.71 o 
  -3   5   9      357.73      350.75     14.71 o 
  -2   5   9     2020.65     2287.12     98.08 o 
  -1   5   9      120.64      187.29     38.53 o 
   0   5   9      311.28      372.47     62.58 o 
   1   5   9       68.95       78.00     52.31 o 
   2   5   9       57.37       52.54     21.48 o 
   3   5   9       55.66       61.65    100.18 o 
   4   5   9      658.26      681.89     74.49 o 
   5   5   9      283.87      393.49    112.79 o 
   6   5   9       48.44       51.84     80.33 o 
  -7   6   9       40.44       24.99      0.23 o 
  -6   6   9       83.18       72.86     42.27 o 
  -5   6   9       90.08       89.21     66.55 o 
  -4   6   9     1167.18     1231.36     98.78 o 
  -3   6   9      127.64      244.26     90.37 o 
  -2   6   9      105.26      153.19     30.59 o 
  -1   6   9      106.72       95.04      6.77 o 
   0   6   9      547.42      617.90     98.31 o 
   1   6   9        5.13       13.31     31.53 o 
   2   6   9      600.26      554.85     21.02 o 
   3   6   9       44.00       73.56     67.72 o 
   4   6   9       13.44       16.35     32.23 o 
   5   6   9        6.84       21.95     21.95 o 
  -6   7   9      310.38      410.53     71.69 o 
  -5   7   9       41.23       53.01     17.28 o 
  -4   7   9       11.26       16.58    100.18 o 
  -3   7   9      237.95      262.71     85.24 o 
  -2   7   9     1226.54     1091.72     15.18 o 
  -1   7   9       43.09       60.72     83.37 o 
   0   7   9      161.43      259.91     99.71 o 
   1   7   9        3.47       17.05     40.40 o 
   2   7   9       70.54      107.89    113.02 o 
   3   7   9        3.18        8.64     28.49 o 
   4   7   9      505.85      479.42     21.95 o 
  -6   8   9       55.30       45.54     14.01 o 
  -5   8   9       35.74       57.68     29.66 o 
  -4   8   9      656.59      657.13     86.17 o 
  -3   8   9       14.61       24.75      7.94 o 
  -2   8   9       10.06       49.27     79.86 o 
  -1   8   9       49.03       45.30     35.96 o 
   0   8   9      264.91      234.69    107.65 o 
   1   8   9       29.96       46.94     90.61 o 
   2   8   9      505.48      475.69     68.19 o 
   3   8   9       32.34       67.72     70.52 o 
   4   8   9       31.19       68.42     72.16 o 
  -5   9   9        8.93       13.78    109.29 o 
  -4   9   9        7.22       16.58      5.37 o 
  -3   9   9       21.68       28.72     67.25 o 
  -2   9   9      483.32      444.63     68.42 o 
  -1   9   9        3.34       29.42     64.69 o 
   0   9   9      126.86      121.90    104.85 o 
   1   9   9       19.60       18.68     42.03 o 
   2   9   9       62.82       57.68      1.17 o 
   3   9   9       29.04       31.29     18.45 o 
  -3  10   9       10.20       24.99     65.15 o 
  -2  10   9       17.75       58.61     95.51 o 
  -1  10   9       22.57       47.41     50.91 o 
   0  10   9      177.60      217.41    101.35 o 
   1  10   9        1.04       13.31     14.24 o 
  -8   0  10       99.46       98.78    105.32 o 
  -7   0  10      233.26      248.70     74.03 o 
  -6   0  10      594.37      530.33     35.03 o 
  -5   0  10      638.88      659.94     42.27 o 
  -4   0  10     1299.76     1454.61     78.70 o 
  -3   0  10       33.35       57.68     33.63 o 
  -2   0  10      364.06      353.32     19.62 o 
  -1   0  10      292.09      325.06     16.81 o 
   0   0  10      679.82      685.39     47.87 o 
   1   0  10       12.59       24.52     97.15 o 
   2   0  10     3018.28     3098.15     85.47 o 
   3   0  10       15.02       18.45     36.90 o 
   4   0  10      101.90      142.92     90.14 o 
   5   0  10       32.25       56.51     99.01 o 
   6   0  10      154.47      229.32     52.08 o 
  -8   1  10      110.04      225.12    100.65 o 
  -7   1  10      146.20      252.91     95.98 o 
  -6   1  10      356.72      384.38     96.44 o 
  -5   1  10       76.58       79.16     28.96 o 
  -4   1  10      299.78      304.28     25.69 o 
  -3   1  10      192.93      184.25      9.34 o 
  -2   1  10     1152.26     1183.26    115.36 o 
  -1   1  10      866.42      949.97    113.49 o 
   0   1  10     1794.92     1740.44     10.27 o 
   1   1  10      313.34      317.82     28.49 o 
   2   1  10      431.08      445.79     59.31 o 
   3   1  10       54.47       94.11    104.85 o 
   4   1  10      495.08      485.49     45.54 o 
   5   1  10       98.03      115.83     45.30 o 
   6   1  10       16.50       29.66     65.39 o 
  -8   2  10       66.31      120.50    104.62 o 
  -7   2  10      177.25      241.23    100.65 o 
  -6   2  10      518.30      497.17     42.27 o 
  -5   2  10      223.05      309.42    110.92 o 
  -4   2  10      780.90     1135.62     98.31 o 
  -3   2  10      354.64      451.40    100.41 o 
  -2   2  10       73.10       79.86     72.39 o 
  -1   2  10      107.09       97.85     76.36 o 
   0   2  10     1432.47     1605.23     49.04 o 
   1   2  10       11.49       24.05     96.44 o 
   2   2  10     2235.96     2316.54     61.42 o 
   3   2  10      308.89      285.83     30.12 o 
   4   2  10       57.10       96.91     75.89 o 
   5   2  10        3.93       35.96     52.08 o 
   6   2  10      114.88      155.99     27.79 o 
  -8   3  10      151.36      129.37      1.87 o 
  -7   3  10      402.26      386.01     42.27 o 
  -6   3  10      333.67      328.10     13.78 o 
  -5   3  10      139.89      149.92     83.13 o 
  -4   3  10      444.26      471.02     32.46 o 
  -3   3  10      222.54      302.41     52.08 o 
  -2   3  10      706.72      689.13     75.43 o 
  -1   3  10      298.02      435.05    105.79 o 
   0   3  10      462.44      413.34    111.16 o 
   1   3  10      361.39      481.52    116.29 o 
   2   3  10      554.47      546.21     71.46 o 
   3   3  10       53.52       96.68     37.13 o 
   4   3  10      961.76      930.12     96.91 o 
   5   3  10       73.53       97.85     93.64 o 
   6   3  10       50.65       53.24     72.63 o 
  -7   4  10      125.71      258.04    113.96 o 
  -6   4  10      413.97      528.23    104.38 o 
  -5   4  10      109.23      138.71     95.51 o 
  -4   4  10      895.44     1174.62     82.67 o 
  -3   4  10      605.07      684.22    103.92 o 
  -2   4  10       21.88       28.02     67.72 o 
  -1   4  10       93.03      103.68     77.76 o 
   0   4  10     1070.89      991.54     13.54 o 
   1   4  10       87.58      191.72     61.18 o 
   2   4  10      800.62      753.81     12.14 o 
   3   4  10      198.46      299.61     91.54 o 
   4   4  10       50.33       66.55     28.26 o 
   5   4  10        3.90       25.69     84.07 o 
  -7   5  10      161.60      138.25     33.39 o 
  -6   5  10      325.82      318.99      6.54 o 
  -5   5  10       86.02       88.97     10.98 o 
  -4   5  10      446.21      538.04    111.62 o 
  -3   5  10      409.35      517.72    104.15 o 
  -2   5  10      361.19      319.93      1.63 o 
  -1   5  10      241.83      218.81      9.57 o 
   0   5  10      742.62      702.67     22.65 o 
   1   5  10       46.00       49.27     75.89 o 
   2   5  10      285.23      302.88      7.47 o 
   3   5  10       61.08      175.14     78.23 o 
   4   5  10      368.35      394.42     39.93 o 
   5   5  10       43.43       42.27     27.56 o 
  -7   6  10      145.99      198.49    114.89 o 
  -6   6  10      248.80      324.83     50.67 o 
  -5   6  10      163.22      182.15    116.53 o 
  -4   6  10      674.22      622.34      9.81 o 
  -3   6  10       77.10       88.51    113.26 o 
  -2   6  10       48.14       49.04      3.50 o 
  -1   6  10      124.39      109.99     21.95 o 
   0   6  10      675.24      695.90     60.25 o 
   1   6  10       85.65       84.30     59.78 o 
   2   6  10      610.31      533.13      0.47 o 
   3   6  10      196.77      199.43     26.62 o 
   4   6  10       10.96       16.35     23.35 o 
   5   6  10       14.68       43.90    109.76 o 
  -6   7  10       89.89      167.67     28.72 o 
  -5   7  10       43.61       45.07     56.75 o 
  -4   7  10      149.31      124.70      3.04 o 
  -3   7  10       32.74       70.06     74.03 o 
  -2   7  10      336.47      367.10     48.57 o 
  -1   7  10       94.64      104.15     54.88 o 
   0   7  10      364.25      324.13      0.93 o 
   1   7  10      151.40      136.14     12.14 o 
   2   7  10      195.07      185.18     18.92 o 
   3   7  10        1.49       29.66     48.11 o 
   4   7  10      270.61      360.56     95.51 o 
  -5   8  10       48.39       45.30     27.09 o 
  -4   8  10      192.65      156.93      4.44 o 
  -3   8  10       15.59       21.72     18.92 o 
  -2   8  10       21.51       54.88     52.08 o 
  -1   8  10       62.27       59.08     91.54 o 
   0   8  10      484.77      514.45     82.43 o 
   1   8  10       17.37       21.72     94.58 o 
   2   8  10      603.31      554.38     14.01 o 
   3   8  10       83.37       93.88     48.11 o 
  -4   9  10       63.57       85.47     60.25 o 
  -3   9  10       27.73       28.72      7.94 o 
  -2   9  10      250.84      335.57     68.66 o 
  -1   9  10      110.76      141.75     79.40 o 
   0   9  10      158.19      177.94     70.06 o 
   1   9  10       68.24       79.40     56.51 o 
   2   9  10       80.31       76.13     37.36 o 
  -2  10  10       25.84       42.97     53.01 o 
  -1  10  10       25.33       36.90     29.66 o 
   0  10  10      139.02      136.84    105.55 o 
  -8   0  11       37.98       45.07     84.54 o 
  -7   0  11      183.96      204.33     30.59 o 
  -6   0  11      145.76      271.82    114.66 o 
  -5   0  11      729.09      691.46      9.81 o 
  -4   0  11      527.66      517.02     30.12 o 
  -3   0  11       84.73      136.14     57.45 o 
  -2   0  11      155.68      154.12     39.93 o 
  -1   0  11     1577.09     1573.01     85.00 o 
   0   0  11     2178.36     2046.83      7.94 o 
   1   0  11       22.41       30.59      8.41 o 
   2   0  11      397.78      449.30     11.91 o 
   3   0  11        1.35       18.21     60.72 o 
   4   0  11       26.21      104.38     76.83 o 
   5   0  11      126.53      170.24     76.60 o 
   6   0  11      258.08      293.77     56.51 o 
  -8   1  11      139.22      121.67    112.32 o 
  -7   1  11      102.29      194.76     60.02 o 
  -6   1  11       41.21      111.62     35.26 o 
  -5   1  11        2.06       12.61     35.96 o 
  -4   1  11      161.07      250.34     72.39 o 
  -3   1  11     1649.29     1931.23    107.19 o 
  -2   1  11     2783.22     2492.39      5.37 o 
  -1   1  11       17.32       34.56    104.15 o 
   0   1  11      116.25      106.49     74.49 o 
   1   1  11      817.38      809.39    112.79 o 
   2   1  11      173.16      198.96     50.67 o 
   3   1  11       15.73       39.93     23.59 o 
   4   1  11      439.99      456.07     36.66 o 
   5   1  11       29.19       25.45     99.48 o 
   6   1  11       35.47       37.83     37.36 o 
  -8   2  11       10.27       17.28     73.56 o 
  -7   2  11       98.10      111.39     19.85 o 
  -6   2  11      180.35      325.76    109.52 o 
  -5   2  11      520.03      619.54     96.44 o 
  -4   2  11      367.88      371.53     91.07 o 
  -3   2  11       28.66       57.45     99.71 o 
  -2   2  11        3.61       31.06     37.60 o 
  -1   2  11      736.80      722.52     55.81 o 
   0   2  11     3121.72     2811.15     89.91 o 
   1   2  11       31.59       57.91     36.66 o 
   2   2  11      573.00      518.19      9.11 o 
   3   2  11       73.47       88.51     47.64 o 
   4   2  11        2.19       11.44     22.42 o 
   5   2  11      183.12      189.39     64.92 o 
  -7   3  11       86.52      165.10     85.70 o 
  -6   3  11        9.07       41.10     56.98 o 
  -5   3  11       26.19       84.30    113.73 o 
  -4   3  11       19.46       34.79     51.37 o 
  -3   3  11      598.09      579.14     30.59 o 
  -2   3  11     1422.65     1571.84     92.71 o 
  -1   3  11       35.55       71.46    107.42 o 
   0   3  11      256.96      395.82    109.52 o 
   1   3  11      287.73      259.91    106.95 o 
   2   3  11      403.44      457.24     59.08 o 
   3   3  11       95.41      153.66     39.93 o 
   4   3  11      441.46      466.11     99.48 o 
   5   3  11       24.33       28.72     17.05 o 
  -7   4  11      145.17      184.48     16.81 o 
  -6   4  11      110.37      196.63    110.22 o 
  -5   4  11      338.46      299.61      3.27 o 
  -4   4  11      539.62      491.10     58.85 o 
  -3   4  11      218.81      353.79    111.16 o 
  -2   4  11       58.00       83.60    102.05 o 
  -1   4  11      376.17      389.28     65.62 o 
   0   4  11     1520.96     1501.32     89.21 o 
   1   4  11       14.44       23.82     47.64 o 
   2   4  11      215.85      216.24     31.53 o 
   3   4  11       64.77      158.33     46.70 o 
   4   4  11       16.87       43.20     46.24 o 
   5   4  11       79.98       95.04     52.31 o 
  -7   5  11       79.53       99.48     99.48 o 
  -6   5  11        5.68       27.09     59.55 o 
  -5   5  11        9.13       36.66     85.24 o 
  -4   5  11       23.60       25.45     10.98 o 
  -3   5  11      416.84      518.89     94.34 o 
  -2   5  11      683.73      666.24     39.23 o 
  -1   5  11       31.01       58.61     69.12 o 
   0   5  11      166.44      287.93    112.09 o 
   1   5  11       97.80       79.63     76.36 o 
   2   5  11      194.17      249.17     26.86 o 
   3   5  11       32.58       63.52     59.31 o 
   4   5  11      233.55      198.03      0.47 o 
   5   5  11       11.00       31.06     37.60 o 
  -6   6  11       52.22       46.47     28.02 o 
  -5   6  11      137.17      232.12     49.74 o 
  -4   6  11      178.22      200.83     22.65 o 
  -3   6  11      191.45      164.63     51.61 o 
  -2   6  11        1.45        7.94      2.10 o 
  -1   6  11      378.19      479.89     90.61 o 
   0   6  11      709.90      641.95    112.09 o 
   1   6  11       11.27       18.92      8.17 o 
   2   6  11      152.21      182.85     19.15 o 
   3   6  11       49.48       60.95    101.35 o 
   4   6  11        1.25       20.78     14.01 o 
  -6   7  11       36.13       44.14     13.54 o 
  -5   7  11       29.48       28.49     40.17 o 
  -4   7  11       81.59       99.01     23.12 o 
  -3   7  11      233.59      286.77     48.11 o 
  -2   7  11      548.13      517.95    106.95 o 
  -1   7  11       10.07       34.79     29.19 o 
   0   7  11       69.47      186.12     66.09 o 
   1   7  11      127.49      151.09     68.42 o 
   2   7  11      131.92      122.37     85.00 o 
   3   7  11       58.27       81.73     78.70 o 
  -5   8  11       78.10      111.39     85.47 o 
  -4   8  11       23.12       28.96     16.58 o 
  -3   8  11        9.05        6.77     24.52 o 
  -2   8  11        0.72       12.38     50.91 o 
  -1   8  11      160.62      153.66     37.36 o 
   0   8  11      489.60      481.06     40.87 o 
   1   8  11       16.25       42.03    115.83 o 
   2   8  11      104.19      111.62    105.55 o 
  -3   9  11      153.87      154.59     55.11 o 
  -2   9  11      219.90      208.77    105.79 o 
  -1   9  11        2.49       25.69     24.99 o 
   0   9  11       18.76       18.45     39.00 o 
   1   9  11       63.15       62.82     13.31 o 
  -7   0  12      318.35      362.43     50.21 o 
  -6   0  12       47.83       63.52     44.14 o 
  -5   0  12      547.07      509.31     17.75 o 
  -4   0  12      962.58      970.99     43.20 o 
  -3   0  12      225.50      245.43      9.34 o 
  -2   0  12       75.41      190.55     55.81 o 
  -1   0  12      134.92      128.67     35.03 o 
   0   0  12      789.56      830.41     24.05 o 
   1   0  12      827.42     1283.91    101.12 o 
   2   0  12       57.40      129.37     72.39 o 
   3   0  12      269.48      285.60     36.43 o 
   4   0  12      244.15      244.97     88.04 o 
   5   0  12      162.54      222.55    110.92 o 
  -7   1  12      315.73      361.26     19.85 o 
  -6   1  12      111.68      139.41     60.48 o 
  -5   1  12      243.74      286.77     20.55 o 
  -4   1  12      179.77      269.02    106.02 o 
  -3   1  12     1080.93     1427.06    109.76 o 
  -2   1  12      676.90      702.44     39.00 o 
  -1   1  12       12.29       26.15     64.69 o 
   0   1  12       18.81       43.44     83.13 o 
   1   1  12      226.31      352.15     88.51 o 
   2   1  12      145.59      170.24     14.71 o 
   3   1  12      238.33      269.49     18.92 o 
   4   1  12      582.60      554.38     45.30 o 
   5   1  12       43.94       68.66     63.75 o 
  -7   2  12      118.09      165.33     38.06 o 
  -6   2  12        4.31       13.31      4.44 o 
  -5   2  12      520.12      569.33     49.04 o 
  -4   2  12      541.01      472.88      1.87 o 
  -3   2  12      231.14      218.34     27.79 o 
  -2   2  12      225.10      295.41     47.87 o 
  -1   2  12      508.87      522.62     99.01 o 
   0   2  12      503.43      528.46     67.25 o 
   1   2  12      632.83      615.57     61.65 o 
   2   2  12      213.02      250.10     46.00 o 
   3   2  12      136.98      204.80    107.19 o 
   4   2  12       91.35       94.34      6.07 o 
   5   2  12      118.90      237.03    104.38 o 
  -7   3  12      223.36      333.70     67.02 o 
  -6   3  12       45.91       53.01     59.08 o 
  -5   3  12      291.79      290.50     69.12 o 
  -4   3  12      194.50      185.88     99.01 o 
  -3   3  12      370.67      372.47    101.12 o 
  -2   3  12      384.96      465.18    108.12 o 
  -1   3  12       18.71       64.92    101.12 o 
   0   3  12       97.88       99.25     98.55 o 
   1   3  12      149.98      202.70     56.75 o 
   2   3  12      147.91      147.12     16.35 o 
   3   3  12      303.72      253.37      3.27 o 
   4   3  12      380.37      382.98     51.14 o 
   5   3  12       62.32       57.45     55.58 o 
  -7   4  12       57.04       50.91      0.47 o 
  -6   4  12        1.29       12.61     31.76 o 
  -5   4  12      719.47      722.52     80.57 o 
  -4   4  12      159.76      232.59     99.25 o 
  -3   4  12       20.95       20.32      2.57 o 
  -2   4  12       99.22      259.91    110.22 o 
  -1   4  12      461.44      494.13     30.59 o 
   0   4  12       66.14      133.57     37.13 o 
   1   4  12      396.72      346.55      0.23 o 
   2   4  12      192.57      167.20      3.74 o 
   3   4  12      113.70      125.40     64.45 o 
   4   4  12       63.00       85.47      7.47 o 
  -6   5  12       19.01       12.84     14.24 o 
  -5   5  12      218.41      270.65     88.04 o 
  -4   5  12        3.14       30.36     26.15 o 
  -3   5  12      275.07      299.61     62.35 o 
  -2   5  12      271.45      336.27    108.12 o 
  -1   5  12       89.24      106.25     55.58 o 
   0   5  12       26.39       28.02      3.50 o 
   1   5  12      154.39      171.17     22.89 o 
   2   5  12       65.43      163.70     73.09 o 
   3   5  12      188.73      237.96     57.91 o 
   4   5  12      203.07      243.80     96.91 o 
  -6   6  12       11.78       47.17     48.57 o 
  -5   6  12      314.40      362.66     69.59 o 
  -4   6  12      144.29      153.89    114.19 o 
  -3   6  12       92.75       86.64     48.57 o 
  -2   6  12       27.57       53.94     40.87 o 
  -1   6  12      272.24      295.64     24.05 o 
   0   6  12       66.01      159.26     56.05 o 
   1   6  12      334.87      402.83     89.67 o 
   2   6  12      172.99      159.03     37.36 o 
   3   6  12       37.20       71.46    110.69 o 
  -5   7  12       24.59       53.24    104.15 o 
  -4   7  12       31.14       49.27     77.76 o 
  -3   7  12      272.45      290.04     50.21 o 
  -2   7  12      200.03      172.34    115.83 o 
  -1   7  12       67.98       87.57     32.93 o 
   0   7  12       25.58       33.86     11.91 o 
   1   7  12      121.08      139.41     88.27 o 
   2   7  12       24.98       22.65     76.83 o 
   3   7  12      157.11      151.56     46.70 o 
  -4   8  12      113.61      116.53     43.44 o 
  -3   8  12       25.48       36.90     84.77 o 
  -2   8  12       45.14       48.57     22.18 o 
  -1   8  12       90.97       88.51     39.93 o 
   0   8  12       72.53       62.35     10.74 o 
   1   8  12      102.81       92.24      8.41 o 
  -2   9  12       47.21       44.84      2.80 o 
  -1   9  12       16.89       32.69     39.93 o 
  -7   0  13      278.36      310.12     55.34 o 
  -6   0  13       21.47       62.12    101.12 o 
  -5   0  13       90.62      164.63     66.55 o 
  -4   0  13       55.58       63.05     24.29 o 
  -3   0  13        8.67       56.28     72.86 o 
  -2   0  13        5.07       20.55     77.30 o 
  -1   0  13      867.85     1020.96     83.60 o 
   0   0  13      424.69      546.68     88.27 o 
   1   0  13      168.61      301.24     94.34 o 
   2   0  13      112.20      125.64     83.60 o 
   3   0  13      234.67      189.15     25.92 o 
   4   0  13       35.39       52.78    114.89 o 
  -7   1  13        6.02        9.57      2.57 o 
  -6   1  13        6.93       18.68     48.11 o 
  -5   1  13      598.59      555.78      3.74 o 
  -4   1  13       76.07       81.73    108.12 o 
  -3   1  13      491.17      461.44      3.97 o 
  -2   1  13        6.23       23.12     21.95 o 
  -1   1  13       33.21       42.50     15.18 o 
   0   1  13      230.66      237.03     92.24 o 
   1   1  13      466.48      524.49    106.72 o 
   2   1  13      651.13      667.87     75.19 o 
   3   1  13      107.35      114.66     37.36 o 
   4   1  13      235.64      208.54      8.64 o 
  -7   2  13      260.45      230.02      0.47 o 
  -6   2  13       79.63       87.10     68.19 o 
  -5   2  13       45.03      134.51     65.62 o 
  -4   2  13       34.52       47.17     31.53 o 
  -3   2  13       27.82       25.22     15.41 o 
  -2   2  13       34.93       26.15      2.34 o 
  -1   2  13     1222.61     1449.01     74.73 o 
   0   2  13      232.39      284.20     79.16 o 
   1   2  13      233.92      244.97     88.51 o 
   2   2  13       84.09      109.06    115.83 o 
   3   2  13      152.25      185.65     41.33 o 
   4   2  13       62.65       63.05     12.38 o 
  -7   3  13       19.81       65.85     79.63 o 
  -6   3  13       40.47       59.08     35.03 o 
  -5   3  13      313.26      347.95     73.56 o 
  -4   3  13       54.74       69.59     78.70 o 
  -3   3  13      528.40      484.79     21.25 o 
  -2   3  13      110.24      155.76     14.71 o 
  -1   3  13      197.51      204.80     13.54 o 
   0   3  13      117.43      251.27    100.18 o 
   1   3  13      529.00      486.66     89.21 o 
   2   3  13      322.93      315.96      2.80 o 
   3   3  13      109.54      227.45    105.32 o 
   4   3  13      120.91      181.21     63.75 o 
  -6   4  13      135.39      148.99     87.57 o 
  -5   4  13      124.00      203.40     92.01 o 
  -4   4  13        1.33        8.17     66.09 o 
  -3   4  13       14.78       22.89     23.12 o 
  -2   4  13       26.16       68.89    106.25 o 
  -1   4  13      991.65      920.31     24.75 o 
   0   4  13      159.91      230.95     69.59 o 
   1   4  13      141.38      145.95     25.22 o 
   2   4  13       89.44       72.86     50.44 o 
   3   4  13      134.29      135.91     60.72 o 
   4   4  13      111.88      110.22     21.95 o 
  -6   5  13       40.01       25.22     12.38 o 
  -5   5  13      158.35      157.39     37.83 o 
  -4   5  13        4.81       14.24     31.06 o 
  -3   5  13      476.38      497.87     86.64 o 
  -2   5  13       45.53      139.65    101.82 o 
  -1   5  13      237.04      270.19     86.17 o 
   0   5  13      103.08      189.62     49.04 o 
   1   5  13      487.15      518.65    111.86 o 
   2   5  13      263.37      269.49     18.92 o 
   3   5  13       75.66       88.27     89.91 o 
  -5   6  13      128.90      204.10     81.97 o 
  -4   6  13       39.35       60.02     76.83 o 
  -3   6  13       54.74       57.91     10.98 o 
  -2   6  13       63.39       66.32     12.61 o 
  -1   6  13      599.78      520.52      0.47 o 
   0   6  13      132.74      272.05    103.22 o 
   1   6  13      124.96      135.21     75.89 o 
   2   6  13       78.97       66.55      4.20 o 
   3   6  13       50.04       54.88     51.14 o 
  -4   7  13        4.48       21.02     33.63 o 
  -3   7  13      184.55      290.50     87.10 o 
  -2   7  13       34.81       56.75     61.42 o 
  -1   7  13       41.55       73.33     77.06 o 
   0   7  13       51.69       47.41     14.24 o 
   1   7  13      322.31      282.56     70.29 o 
   2   7  13       78.99       77.30     46.00 o 
  -3   8  13       48.00       47.41     24.05 o 
  -2   8  13       15.18       25.92      9.57 o 
  -1   8  13      229.08      250.57     24.29 o 
   0   8  13       74.13       77.76     42.97 o 
  -7   0  14       69.35       75.66     42.73 o 
  -6   0  14       36.56       50.91     46.70 o 
  -5   0  14      273.80      294.24     42.97 o 
  -4   0  14        1.25       13.54     83.83 o 
  -3   0  14        2.02       16.81     96.21 o 
  -2   0  14       40.43       47.41     28.72 o 
  -1   0  14     1017.24      989.20     69.12 o 
   0   0  14       49.25       60.95     45.07 o 
   1   0  14       10.09       15.65     29.19 o 
   2   0  14       93.61       98.55     75.89 o 
   3   0  14       88.42       88.51     20.08 o 
   4   0  14       37.85       43.67     11.44 o 
  -7   1  14       16.60       39.47     42.50 o 
  -6   1  14       11.87       58.15     99.95 o 
  -5   1  14      166.82      238.89     88.51 o 
  -4   1  14      306.49      357.29     72.39 o 
  -3   1  14      735.32      654.33    103.92 o 
  -2   1  14       50.00       95.74     22.18 o 
  -1   1  14       38.36       49.27      1.87 o 
   0   1  14        5.47       10.27     70.99 o 
   1   1  14      243.52      251.04     42.27 o 
   2   1  14       25.83       21.25      0.47 o 
   3   1  14      257.23      351.45     79.16 o 
   4   1  14      199.13      231.42     27.32 o 
  -6   2  14       55.39       48.57    106.72 o 
  -5   2  14      449.97      432.72     73.56 o 
  -4   2  14       18.81       25.22     63.28 o 
  -3   2  14       57.14       92.71    114.43 o 
  -2   2  14       41.33       70.76     79.86 o 
  -1   2  14      753.59      727.42    101.82 o 
   0   2  14       45.70       78.93     70.06 o 
   1   2  14       32.55       70.06     18.21 o 
   2   2  14       29.03       68.42    105.09 o 
   3   2  14       39.47       51.61     10.74 o 
  -6   3  14       23.41       56.75     91.77 o 
  -5   3  14       66.75       66.55      0.93 o 
  -4   3  14      225.64      266.68     56.98 o 
  -3   3  14      659.88      669.74    106.02 o 
  -2   3  14       88.55      108.82    104.62 o 
  -1   3  14       42.10       51.37     54.41 o 
   0   3  14        4.30       14.01      7.94 o 
   1   3  14      127.72      234.22     86.87 o 
   2   3  14       38.34       75.66     75.66 o 
   3   3  14       92.78      132.64     88.51 o 
  -6   4  14       62.93       88.97     93.64 o 
  -5   4  14      335.58      302.18     44.84 o 
  -4   4  14       69.57       63.99     19.38 o 
  -3   4  14       95.35      104.62     68.89 o 
  -2   4  14       96.30      103.45     53.01 o 
  -1   4  14      523.13      514.92     63.99 o 
   0   4  14      140.38      172.34     31.06 o 
   1   4  14       46.71       72.16     76.36 o 
   2   4  14       54.53       82.20     50.67 o 
   3   4  14       63.08       79.16    106.02 o 
  -5   5  14       64.67      201.30     72.39 o 
  -4   5  14      105.33      120.73     63.75 o 
  -3   5  14      521.52      572.13    113.73 o 
  -2   5  14      109.02      104.38     35.73 o 
  -1   5  14       39.17       51.61     17.28 o 
   0   5  14       24.73       45.54     21.25 o 
   1   5  14      193.91      304.51     76.36 o 
   2   5  14       30.02       18.68      2.34 o 
  -4   6  14       30.87       27.56      1.17 o 
  -3   6  14       56.40       58.85    115.36 o 
  -2   6  14       11.35       16.11     85.70 o 
  -1   6  14      379.40      416.14     52.54 o 
   0   6  14      122.43      139.88    100.88 o 
   1   6  14       18.37       43.44     32.69 o 
   2   6  14       12.30       32.69     83.13 o 
  -3   7  14      323.42      383.44     85.47 o 
  -2   7  14       39.94       70.76     96.44 o 
  -1   7  14       36.34       35.96     63.28 o 
   0   7  14       19.40       54.88     57.91 o 
  -6   0  15        4.46       28.26     38.76 o 
  -5   0  15      173.33      237.26     49.04 o 
  -4   0  15       80.00      126.10    115.83 o 
  -3   0  15      267.19      245.67      4.20 o 
  -2   0  15        5.75       17.75    116.53 o 
  -1   0  15      611.65      624.21     86.87 o 
   0   0  15        2.85       14.24     93.88 o 
   1   0  15      270.32      297.97     49.04 o 
   2   0  15      361.32      397.92     71.46 o 
   3   0  15      340.39      393.25     90.61 o 
  -6   1  15      157.19      121.67     40.17 o 
  -5   1  15      212.90      231.65    102.52 o 
  -4   1  15       33.81       82.90    104.15 o 
  -3   1  15       86.87      175.84     46.00 o 
  -2   1  15      115.45      112.79     84.07 o 
  -1   1  15       15.24       24.75     10.04 o 
   0   1  15      238.56      223.01     14.01 o 
   1   1  15      450.20      496.00    104.62 o 
   2   1  15        2.48       11.44     35.73 o 
   3   1  15      181.26      221.61     46.70 o 
  -6   2  15       38.75       73.56    114.66 o 
  -5   2  15      157.32      233.76     94.81 o 
  -4   2  15       84.77       78.23     15.18 o 
  -3   2  15      148.96      181.45     47.64 o 
  -2   2  15       37.61       74.73     12.84 o 
  -1   2  15      410.49      414.27     26.62 o 
   0   2  15       15.22       41.80     95.28 o 
   1   2  15      101.97      186.35     42.50 o 
   2   2  15      188.66      211.34     62.35 o 
   3   2  15      231.27      212.97      7.01 o 
  -5   3  15      268.48      355.19     65.85 o 
  -4   3  15        9.80       37.13     89.67 o 
  -3   3  15      201.69      232.12     99.95 o 
  -2   3  15       65.49      193.36     99.95 o 
  -1   3  15        8.40       48.11    103.92 o 
   0   3  15      151.16      270.19     95.98 o 
   1   3  15      294.42      333.94    116.29 o 
   2   3  15        7.48       47.17    106.02 o 
  -5   4  15       73.53      153.42     32.69 o 
  -4   4  15       39.17       70.29     89.91 o 
  -3   4  15      190.58      313.15    115.83 o 
  -2   4  15       28.02       66.55     89.21 o 
  -1   4  15      227.29      270.65     31.06 o 
   0   4  15       20.10       29.19     14.24 o 
   1   4  15      109.31      105.09     12.38 o 
   2   4  15      135.82      123.07     45.54 o 
  -4   5  15        3.67        8.64      3.27 o 
  -3   5  15      110.47       85.94      0.70 o 
  -2   5  15       31.77       39.00     56.51 o 
  -1   5  15       29.66       64.45     91.07 o 
   0   5  15      125.08      173.27     49.74 o 
   1   5  15      229.50      238.89     18.45 o 
  -3   6  15      113.35      122.13     24.52 o 
  -2   6  15        1.30       30.59     35.26 o 
  -1   6  15      126.06      107.65      1.40 o 
   0   6  15        4.07        9.34      4.20 o 
  -5   0  16        3.14       23.12     42.50 o 
  -4   0  16        7.26       10.74     13.08 o 
  -3   0  16       80.42      115.59     50.67 o 
  -2   0  16      482.34      548.31    108.82 o 
  -1   0  16      501.75      542.47     67.25 o 
   0   0  16       23.50       33.39     45.77 o 
   1   0  16        2.26       26.86     85.47 o 
   2   0  16       46.55       38.30      2.34 o 
  -5   1  16       48.00       61.42     46.70 o 
  -4   1  16       67.53       99.71     66.09 o 
  -3   1  16      106.08      183.08     96.44 o 
  -2   1  16      113.14      124.23     98.78 o 
  -1   1  16       13.81       44.37    102.98 o 
   0   1  16      262.77      352.15     92.01 o 
   1   1  16      325.45      369.20     94.11 o 
   2   1  16       36.85       67.72     68.66 o 
  -5   2  16        2.31       22.18     23.12 o 
  -4   2  16       46.30       48.11      6.07 o 
  -3   2  16       33.95       41.33     30.82 o 
  -2   2  16      309.94      326.00     78.46 o 
  -1   2  16      320.62      337.44     22.65 o 
   0   2  16       17.12       55.11    108.35 o 
   1   2  16        5.41       37.83     73.33 o 
   2   2  16       21.46       25.92     91.54 o 
  -4   3  16       82.80      145.72     30.82 o 
  -3   3  16       98.92      120.73     75.43 o 
  -2   3  16       39.63      151.56     78.93 o 
  -1   3  16        2.58       41.57     60.72 o 
   0   3  16       99.78      107.89      6.54 o 
   1   3  16      246.48      321.33     93.64 o 
  -4   4  16       36.58       51.37     44.14 o 
  -3   4  16       18.65       55.81     79.86 o 
  -2   4  16      155.44      281.63    111.86 o 
  -1   4  16      299.02      293.30     24.05 o 
   0   4  16       20.91       32.69     31.06 o 
   1   4  16        5.20       37.60    110.22 o 
  -3   5  16       61.67       80.80     58.15 o 
  -2   5  16       26.49       53.01     43.90 o 
  -1   5  16        1.83        5.60     27.56 o 
  -4   0  17      211.32      230.49     21.02 o 
  -3   0  17      106.51      136.61     49.51 o 
  -2   0  17      153.98      145.02     11.68 o 
  -1   0  17      121.91      227.45     95.51 o 
   0   0  17        3.17       34.33     45.54 o 
  -4   1  17      121.30      162.06     20.55 o 
  -3   1  17      171.53      195.93     56.75 o 
  -2   1  17       86.31       93.18     62.82 o 
  -1   1  17       27.83       33.63      7.94 o 
   0   1  17       27.08       35.73     80.80 o 
  -3   2  17       68.20       76.60     78.93 o 
  -2   2  17      137.14      219.04    101.12 o 
  -1   2  17       39.05       46.00     24.75 o 
   0   2  17        8.05        8.17      0.47 o 
  -3   3  17       63.50       80.80     60.25 o 
  -2   3  17       60.32       49.04     87.57 o 
  -1   3  17       35.90       32.69     30.36 o 
   1   0   0       49.53       93.88     80.33 o 
   2   0   0     4622.11     4858.44     89.44 o 
   3   0   0      199.91      250.10     25.22 o 
   4   0   0      658.06      776.46     35.96 o 
   5   0   0       10.06       24.75    103.45 o 
   6   0   0     1018.15      967.95     12.14 o 
   7   0   0      304.73      309.65     22.89 o 
   8   0   0       41.09       45.07      8.87 o 
   9   0   0       32.25       63.28     59.31 o 
   1   1   0     2514.35     2789.90     92.47 o 
   2   1   0    11300.66    11915.03     86.64 o 
   3   1   0      830.00      789.07     23.35 o 
   4   1   0     3565.48     3572.20     53.48 o 
   5   1   0       22.62       13.31    105.32 o 
   6   1   0      118.40      136.38    111.62 o 
   7   1   0       16.73       35.50     62.82 o 
   8   1   0      602.81      644.06     98.08 o 
   9   1   0      118.52      220.21     67.02 o 
   0   2   0    30997.22    29747.52     86.17 o 
   1   2   0      242.62      258.74     34.09 o 
   2   2   0     1833.06     1922.12     60.25 o 
   3   2   0      508.27      610.66     29.19 o 
   4   2   0     1316.78     1438.97     59.31 o 
   5   2   0      171.25      152.26     13.31 o 
   6   2   0     1431.12     1601.97     59.55 o 
   7   2   0      554.94      589.64     77.53 o 
   8   2   0       55.62       79.63     65.85 o 
   9   2   0       26.42       27.32      6.54 o 
   1   3   0      113.27      180.75      9.81 o 
   2   3   0     8555.61     7971.30     15.65 o 
   3   3   0     2362.75     2505.23     72.86 o 
   4   3   0     1292.21     1330.61     65.62 o 
   5   3   0      170.80      159.26     63.28 o 
   6   3   0       28.84       58.85     52.08 o 
   7   3   0        8.52       24.75    104.85 o 
   8   3   0      551.91      536.64     12.61 o 
   0   4   0     8867.28     8380.90     35.26 o 
   1   4   0      622.46      632.15     40.87 o 
   2   4   0     1239.14     1345.79     67.72 o 
   3   4   0      253.45      355.89    110.22 o 
   4   4   0      234.21      316.42     80.80 o 
   5   4   0      194.12      264.58     49.04 o 
   6   4   0     1309.71     1324.31     28.26 o 
   7   4   0      216.53      346.55    108.82 o 
   8   4   0       78.92       71.46     13.08 o 
   1   5   0       53.05       72.39     15.18 o 
   2   5   0     4869.85     4494.61     63.28 o 
   3   5   0       75.41       76.83      6.54 o 
   4   5   0     1217.61     1459.28    101.82 o 
   5   5   0      146.04      152.49     28.26 o 
   6   5   0      101.58      104.15      0.93 o 
   7   5   0        6.60       21.25    101.12 o 
   8   5   0      303.25      344.21     20.55 o 
   0   6   0     8281.94     7915.95    112.09 o 
   1   6   0      255.64      306.15     62.35 o 
   2   6   0      692.17      705.24     60.25 o 
   3   6   0      194.33      242.40     30.12 o 
   4   6   0      278.41      433.65    105.55 o 
   5   6   0       59.24       70.99     33.86 o 
   6   6   0      691.69      636.12      8.64 o 
   7   6   0       77.95      104.62     79.86 o 
   1   7   0       17.63       31.29     17.28 o 
   2   7   0     1398.88     1591.46     92.47 o 
   3   7   0      155.08      249.17     94.81 o 
   4   7   0      584.15      613.00     53.48 o 
   5   7   0      135.23      172.34     25.45 o 
   6   7   0       40.52       78.23     79.63 o 
   7   7   0        7.70       13.31     74.73 o 
   0   8   0     3375.49     3320.46     56.75 o 
   1   8   0       71.38       95.04     48.11 o 
   2   8   0      279.79      364.53    109.06 o 
   3   8   0      251.20      368.03    109.52 o 
   4   8   0      236.15      348.88     99.48 o 
   5   8   0       20.03       33.86     41.57 o 
   6   8   0      235.63      282.33     76.60 o 
   1   9   0        6.57       17.51     68.42 o 
   2   9   0      777.36      792.58     48.81 o 
   3   9   0      162.80      151.79      2.34 o 
   4   9   0      227.88      334.40     80.33 o 
   5   9   0       63.97       65.15     21.95 o 
   6   9   0       71.45       81.73     10.04 o 
   0  10   0     1284.55     1410.94     39.23 o 
   1  10   0       14.73       50.67     99.95 o 
   2  10   0       73.93       75.89     26.15 o 
   3  10   0       59.61       62.58     31.76 o 
   4  10   0       20.11       49.27     54.41 o 
   5  10   0       29.97       46.24     52.31 o 
   1  11   0        1.54        0.93      1.87 o 
   2  11   0      237.48      324.60     78.23 o 
   3  11   0       75.49       85.24     76.83 o 
   4  11   0       93.82      100.88     63.05 o 
   0  12   0      230.80      273.22     31.53 o 
   1  12   0       12.74       23.82      9.11 o 
   2  12   0       17.02       16.81     45.30 o 
  -9   0   1       10.55       31.99     41.57 o 
  -8   0   1       28.80       46.00     58.38 o 
  -7   0   1      253.46      300.54     34.56 o 
  -6   0   1      339.91      359.62     79.63 o 
  -5   0   1      444.66      501.61     41.80 o 
  -4   0   1      812.69      845.82     42.73 o 
  -3   0   1      844.31      843.95     29.42 o 
  -2   0   1    14495.86    13937.57     57.91 o 
  -1   0   1      305.69      332.30     29.19 o 
   0   0   1    15156.82    15362.52     58.85 o 
   1   0   1     3109.19     3169.84     99.71 o 
   2   0   1     1226.38     1356.77     28.96 o 
   3   0   1       26.85       79.86     61.18 o 
   4   0   1     2710.26     2629.70    102.75 o 
   5   0   1        2.22        7.01     48.57 o 
   6   0   1     1668.84     1708.69     34.79 o 
   7   0   1      196.47      185.18      6.54 o 
   8   0   1        1.43        1.87     11.68 o 
   9   0   1        5.03       22.18     92.01 o 
  -9   1   1      204.53      281.39     51.61 o 
  -8   1   1       43.86       97.61    100.88 o 
  -7   1   1      429.65      489.23     49.04 o 
  -6   1   1      184.79      259.91     60.25 o 
  -5   1   1     1191.95     1275.03     12.61 o 
  -4   1   1     5692.81     5516.74     63.75 o 
  -3   1   1     3189.68     3181.28     35.96 o 
  -2   1   1     5881.10     5644.24      9.11 o 
  -1   1   1     7935.57     7664.92     14.24 o 
   0   1   1       12.66       35.96     60.72 o 
   1   1   1     1959.83     2001.06     52.54 o 
   2   1   1     6253.08     6225.71    114.19 o 
   3   1   1      101.36       95.04     35.03 o 
   4   1   1     3207.48     3212.34     49.97 o 
   5   1   1      145.88      190.09     24.99 o 
   6   1   1      897.13      859.36     24.52 o 
   7   1   1       46.11       44.84      4.90 o 
   8   1   1      565.60      566.06    110.69 o 
  -9   2   1       40.96       75.43     70.99 o 
  -8   2   1       54.00       68.42     17.05 o 
  -7   2   1      572.74      558.82     28.96 o 
  -6   2   1      455.77      524.26     96.68 o 
  -5   2   1     2095.10     2115.95     61.65 o 
  -4   2   1     1367.31     1377.32     21.72 o 
  -3   2   1      397.00      318.52     43.90 o 
  -2   2   1     5817.35     5877.06     42.73 o 
  -1   2   1       15.91       48.34     46.00 o 
   0   2   1     7555.25     7333.31     41.10 o 
   1   2   1      650.44      781.60     91.07 o 
   2   2   1      623.82      586.84     42.73 o 
   3   2   1      119.52      181.68     31.29 o 
   4   2   1     3791.00     3669.11     17.75 o 
   5   2   1       33.86       23.35     21.02 o 
   6   2   1     1949.48     1907.41     20.08 o 
   7   2   1      156.24      167.67      5.84 o 
   8   2   1       17.67       44.84    105.09 o 
  -8   3   1      144.12      216.24    104.38 o 
  -7   3   1      249.84      328.10     45.54 o 
  -6   3   1        0.67        2.34      4.67 o 
  -5   3   1      772.23      721.12     11.44 o 
  -4   3   1     1920.04     1851.13     24.52 o 
  -3   3   1     1959.91     1998.72      7.47 o 
  -2   3   1     3081.20     3099.08     40.17 o 
  -1   3   1     3714.89     3878.58     19.38 o 
   0   3   1     3224.11     3200.90     42.03 o 
   1   3   1      786.72      833.91     48.34 o 
   2   3   1     2727.44     2768.88     41.57 o 
   3   3   1      116.85      263.65     83.83 o 
   4   3   1     2088.62     2084.19     29.42 o 
   5   3   1      415.42      466.11     74.26 o 
   6   3   1      702.22      780.90    104.15 o 
   7   3   1       27.42       43.67    116.53 o 
   8   3   1      338.36      390.68     97.61 o 
  -8   4   1       65.45       78.93     61.42 o 
  -7   4   1      323.43      321.56     24.52 o 
  -6   4   1      627.23      632.85     33.86 o 
  -5   4   1     1685.26     1598.00     15.41 o 
  -4   4   1      584.23      672.55     65.15 o 
  -3   4   1      555.00      606.22     23.35 o 
  -2   4   1     3756.56     3674.71     97.38 o 
  -1   4   1      563.97      622.57     40.40 o 
   0   4   1     5228.17     5156.88    108.59 o 
   1   4   1      435.52      447.20     25.69 o 
   2   4   1      692.90      759.42    109.29 o 
   3   4   1       16.54       25.22      4.90 o 
   4   4   1     2494.96     2591.63     47.41 o 
   5   4   1       78.25       94.58     13.78 o 
   6   4   1     1113.06     1111.10     64.22 o 
   7   4   1      116.16      148.05     17.05 o 
   8   4   1       63.85       74.96     94.58 o 
  -8   5   1       34.82       37.60      4.67 o 
  -7   5   1       72.30      106.49    110.69 o 
  -6   5   1       14.33       22.89    111.62 o 
  -5   5   1      228.48      279.29     99.95 o 
  -4   5   1     2107.19     2060.37     10.04 o 
  -3   5   1     1258.75     1301.19     72.39 o 
  -2   5   1     3084.56     3234.29     71.46 o 
  -1   5   1      112.91      109.99     56.98 o 
   0   5   1      421.86      411.93     54.64 o 
   1   5   1      292.17      294.71     70.52 o 
   2   5   1     2202.18     2352.74     78.70 o 
   3   5   1      382.86      474.99     88.51 o 
   4   5   1     1341.44     1506.45    100.18 o 
   5   5   1      217.42      268.78    107.42 o 
   6   5   1      223.97      346.08     85.70 o 
   7   5   1       44.73       41.57     16.11 o 
   8   5   1      239.13      311.99     40.87 o 
  -8   6   1       11.33       20.32      6.54 o 
  -7   6   1      101.60       91.07     15.41 o 
  -6   6   1      321.12      336.27     24.75 o 
  -5   6   1      675.21      695.90     33.39 o 
  -4   6   1      163.83      152.02      0.70 o 
  -3   6   1      119.19      158.09     80.80 o 
  -2   6   1     2045.52     1858.84      3.50 o 
  -1   6   1      128.24      199.43     57.91 o 
   0   6   1     2666.19     2671.50     84.54 o 
   1   6   1      815.32      868.24     83.13 o 
   2   6   1      713.38      666.71     44.60 o 
   3   6   1      206.66      202.70     25.92 o 
   4   6   1     1423.62     1601.73    108.82 o 
   5   6   1      167.48      246.60     30.82 o 
   6   6   1      620.68      649.66     49.74 o 
   7   6   1       75.53      120.26     88.51 o 
  -7   7   1      102.84       98.08      9.81 o 
  -6   7   1       19.30       37.83     72.16 o 
  -5   7   1      300.14      353.32     44.14 o 
  -4   7   1      715.63      770.16     99.48 o 
  -3   7   1      525.80      521.92     24.99 o 
  -2   7   1     1470.19     1466.99     14.01 o 
  -1   7   1      131.03      177.24     23.12 o 
   0   7   1      388.67      489.70     89.67 o 
   1   7   1      189.49      270.65     53.48 o 
   2   7   1     1260.32     1374.05     89.44 o 
   3   7   1        7.68        6.07     58.61 o 
   4   7   1     1073.83     1346.96     85.24 o 
   5   7   1      127.64      184.48     90.37 o 
   6   7   1      131.60      170.24     81.73 o 
   7   7   1       47.15       57.91     14.48 o 
  -7   8   1       79.85       70.76     34.56 o 
  -6   8   1      119.56      104.38     15.88 o 
  -5   8   1      313.76      322.49     10.04 o 
  -4   8   1      233.17      215.07      1.17 o 
  -3   8   1      138.30      237.96     84.77 o 
  -2   8   1      780.73      819.20     87.80 o 
  -1   8   1      138.39      143.38     91.54 o 
   0   8   1     1173.65     1223.19     24.75 o 
   1   8   1      534.29      532.90     49.04 o 
   2   8   1      122.21      251.74    109.06 o 
   3   8   1       68.68      108.12     82.20 o 
   4   8   1      416.57      452.33     89.91 o 
   5   8   1        2.67       10.51     32.93 o 
   6   8   1      382.52      349.35     19.85 o 
  -6   9   1       15.29       31.29     39.00 o 
  -5   9   1      142.44      244.03     94.11 o 
  -4   9   1      446.21      456.54     93.41 o 
  -3   9   1      297.50      305.91     33.63 o 
  -2   9   1      599.89      626.54     38.76 o 
  -1   9   1       49.63       72.86    105.09 o 
   0   9   1       95.16       90.61     63.75 o 
   1   9   1       37.03       64.45     96.68 o 
   2   9   1      272.89      257.58     42.73 o 
   3   9   1       19.67       36.90     62.35 o 
   4   9   1      404.94      405.16     21.48 o 
   5   9   1       20.07       52.08     76.36 o 
   6   9   1       79.57       97.38     61.65 o 
  -5  10   1       97.46      108.59     22.18 o 
  -4  10   1      162.58      208.07     28.72 o 
  -3  10   1       76.29       96.21     75.43 o 
  -2  10   1      489.53      564.89     99.95 o 
  -1  10   1      124.76      198.96     75.89 o 
   0  10   1      552.64      506.98      6.77 o 
   1  10   1      207.06      260.84     52.08 o 
   2  10   1       18.66       57.45     78.93 o 
   3  10   1        8.49        9.57     59.78 o 
   4  10   1      125.23      152.49     86.64 o 
   5  10   1       12.27       28.96     50.91 o 
  -4  11   1      153.85      186.12     10.74 o 
  -3  11   1      136.98      179.11     48.81 o 
  -2  11   1      164.92      251.97    114.19 o 
  -1  11   1       12.02       22.18     92.94 o 
   0  11   1       52.34       75.43     47.64 o 
   1  11   1       35.23       78.00    111.86 o 
   2  11   1      154.19      208.77     38.30 o 
   3  11   1       46.55       70.06     72.86 o 
   4  11   1       85.93       92.94     40.17 o 
  -2  12   1      153.46      156.69      8.87 o 
  -1  12   1       13.12       19.62    109.29 o 
   0  12   1      152.69      234.46     69.59 o 
   1  12   1       46.27       50.21     60.95 o 
  -9   0   2        1.11        0.93     11.68 o 
  -8   0   2        0.42        1.87      3.74 o 
  -7   0   2      745.98      786.74     68.66 o 
  -6   0   2     1823.80     2022.77     98.55 o 
  -5   0   2      114.93      107.19     26.39 o 
  -4   0   2      223.63      218.58      9.34 o 
  -3   0   2      635.13      652.46     65.62 o 
  -2   0   2    14457.54    14146.57      9.81 o 
  -1   0   2    16163.06    16205.07     88.51 o 
   0   0   2      430.88      534.77     42.03 o 
   1   0   2       91.80       99.48     49.04 o 
   2   0   2     1014.65     1018.16    114.43 o 
   3   0   2     1771.71     1994.75     29.66 o 
   4   0   2     3666.43     3583.64     78.23 o 
   5   0   2       59.76      100.88     60.72 o 
   6   0   2     1011.24      938.99     78.00 o 
   7   0   2       30.80       74.49    109.29 o 
   8   0   2       11.24       25.92     11.44 o 
  -9   1   2      381.94      339.31      7.24 o 
  -8   1   2       20.85       70.76    100.88 o 
  -7   1   2       36.31       71.22     95.98 o 
  -6   1   2      258.87      340.01     73.56 o 
  -5   1   2     3253.05     3249.00     39.00 o 
  -4   1   2     3142.36     3220.98     47.17 o 
  -3   1   2     2267.16     2396.41     58.15 o 
  -2   1   2      773.83      766.19     17.28 o 
  -1   1   2      554.08      605.52     63.75 o 
   0   1   2        3.12       18.45     69.36 o 
   1   1   2     5278.81     5268.74     64.69 o 
   2   1   2    10195.01     9933.59     27.32 o 
   3   1   2      464.39      476.62      3.97 o 
   4   1   2      949.03      921.71     99.48 o 
   5   1   2      121.99      256.17     95.98 o 
   6   1   2      418.49      392.08      6.31 o 
   7   1   2       52.78       74.73     61.88 o 
   8   1   2      491.55      459.34     12.61 o 
  -9   2   2       28.05       50.21     63.28 o 
  -8   2   2       13.19       21.72     35.26 o 
  -7   2   2     1154.81     1487.31     92.24 o 
  -6   2   2     1304.97     1243.04     46.00 o 
  -5   2   2      578.76      673.01     62.82 o 
  -4   2   2       47.24       69.82     59.78 o 
  -3   2   2      109.27      228.62     72.86 o 
  -2   2   2     1662.88     2038.65    102.98 o 
  -1   2   2     5784.08     5468.87     27.32 o 
   0   2   2     2311.61     2367.92     57.21 o 
   1   2   2      918.65      981.96    102.98 o 
   2   2   2       61.07      120.50     90.84 o 
   3   2   2     1780.37     1900.41    108.59 o 
   4   2   2     4427.43     4308.26     53.94 o 
   5   2   2      145.74      212.97     49.04 o 
   6   2   2      741.87      648.49     22.65 o 
   7   2   2       77.96      107.89     79.40 o 
   8   2   2        1.64        4.44     24.75 o 
  -8   3   2       73.72       87.34    112.56 o 
  -7   3   2       13.66       24.29     60.25 o 
  -6   3   2       16.39       56.05     68.66 o 
  -5   3   2     1941.54     1844.13     40.87 o 
  -4   3   2     2345.32     2632.27    108.12 o 
  -3   3   2     2755.05     2759.30     44.84 o 
  -2   3   2      488.72      400.02     63.75 o 
  -1   3   2       27.60       42.97     84.07 o 
   0   3   2      490.08      599.69     36.43 o 
   1   3   2     3069.49     3166.57     87.10 o 
   2   3   2     7356.50     7150.70     11.91 o 
   3   3   2      290.35      343.75     50.44 o 
   4   3   2      569.07      581.70     81.73 o 
   5   3   2       53.56       78.46     98.31 o 
   6   3   2      366.11      338.14     55.58 o 
   7   3   2        8.43       21.48     92.47 o 
   8   3   2      456.06      380.88      0.23 o 
  -8   4   2        6.13       15.65     66.79 o 
  -7   4   2     1124.10     1145.43     27.56 o 
  -6   4   2      638.32      659.23     89.44 o 
  -5   4   2      239.52      255.71     35.73 o 
  -4   4   2      162.56      248.23     46.70 o 
  -3   4   2      375.73      402.36     57.91 o 
  -2   4   2      139.77      210.64     52.08 o 
  -1   4   2     4664.14     4692.64     86.17 o 
   0   4   2     3936.76     3869.94     33.16 o 
   1   4   2     1276.94     1268.03     47.87 o 
   2   4   2      286.74      349.58     29.19 o 
   3   4   2      522.95      524.96     47.41 o 
   4   4   2     3352.53     3338.67     99.01 o 
   5   4   2      162.50      244.26     82.90 o 
   6   4   2      301.18      329.97     47.41 o 
   7   4   2       71.99       91.77     78.70 o 
   8   4   2       19.46       31.99     60.72 o 
  -8   5   2       12.25       19.62     97.85 o 
  -7   5   2        6.34       15.88     74.96 o 
  -6   5   2       93.92      126.10     78.93 o 
  -5   5   2     1141.86     1185.59     25.45 o 
  -4   5   2     1969.66     2051.73     35.03 o 
  -3   5   2     1304.02     1363.77     99.95 o 
  -2   5   2      409.43      559.05     77.30 o 
  -1   5   2      622.65      675.81     68.19 o 
   0   5   2       58.14       71.69     39.70 o 
   1   5   2     4323.56     4327.18     47.64 o 
   2   5   2     3986.62     3615.63      4.20 o 
   3   5   2       21.62       22.89     17.51 o 
   4   5   2      630.75      640.79     85.47 o 
   5   5   2       44.49       66.79     37.60 o 
   6   5   2      409.52      414.74     75.43 o 
   7   5   2       23.96       49.04     41.33 o 
   8   5   2      286.05      272.29     64.45 o 
  -8   6   2       17.20       51.14     78.70 o 
  -7   6   2      476.93      460.97     27.79 o 
  -6   6   2      352.24      462.61     92.01 o 
  -5   6   2      105.97      110.46     34.79 o 
  -4   6   2        8.47       11.91    105.09 o 
  -3   6   2      317.59      427.11     88.04 o 
  -2   6   2     1144.84     1275.97     39.47 o 
  -1   6   2     1793.03     1887.33     68.19 o 
   0   6   2     2791.31     2857.38     56.98 o 
   1   6   2      870.73      870.34     40.63 o 
   2   6   2       19.11       32.93     72.39 o 
   3   6   2      850.17      822.00     13.78 o 
   4   6   2     1945.34     2014.83     69.82 o 
   5   6   2      125.34      169.07     32.23 o 
   6   6   2      322.19      348.65     57.68 o 
   7   6   2       15.99       15.41     57.68 o 
  -7   7   2        5.60       14.48     96.21 o 
  -6   7   2       70.90       80.57     22.89 o 
  -5   7   2      550.39      547.38     16.81 o 
  -4   7   2      631.20      737.23     96.91 o 
  -3   7   2      604.99      576.80      7.71 o 
  -2   7   2       33.99       35.26     46.24 o 
  -1   7   2      404.74      384.85      6.07 o 
   0   7   2       75.73      117.70     95.28 o 
   1   7   2     1433.01     1453.91      5.14 o 
   2   7   2     2937.33     2881.44     43.44 o 
   3   7   2       40.89       58.85     74.03 o 
   4   7   2      398.03      464.71    106.25 o 
   5   7   2       41.32       70.06     63.28 o 
   6   7   2      101.48      137.31    114.89 o 
   7   7   2       34.79       51.84     29.66 o 
  -7   8   2      213.61      285.60     55.58 o 
  -6   8   2      370.05      378.31     22.18 o 
  -5   8   2       84.43      105.55     95.74 o 
  -4   8   2       71.32       90.37     54.88 o 
  -3   8   2      195.29      234.22     96.44 o 
  -2   8   2      548.12      613.70     83.60 o 
  -1   8   2      789.13      826.90     80.33 o 
   0   8   2      744.91      685.62      7.01 o 
   1   8   2      270.01      257.58     12.61 o 
   2   8   2       89.41       99.48     22.18 o 
   3   8   2      503.13      485.96      4.67 o 
   4   8   2      907.89      852.59    102.98 o 
   5   8   2       49.40       62.35     74.96 o 
   6   8   2      159.61      174.91     94.34 o 
  -6   9   2       38.15       60.95    108.12 o 
  -5   9   2      496.38      561.39     97.85 o 
  -4   9   2      363.00      403.76     89.44 o 
  -3   9   2      289.53      359.16     93.64 o 
  -2   9   2      166.44      262.48     99.95 o 
  -1   9   2       54.17       85.24    105.79 o 
   0   9   2       45.72       92.24    113.02 o 
   1   9   2      278.04      299.61     34.09 o 
   2   9   2      859.21      799.35     44.60 o 
   3   9   2       51.91       87.10     80.10 o 
   4   9   2       56.53      103.92    113.96 o 
   5   9   2       29.75       59.78     76.83 o 
  -5  10   2       23.44       45.54     55.58 o 
  -4  10   2       52.56       90.37     81.50 o 
  -3  10   2       24.74       60.25    104.38 o 
  -2  10   2      159.79      271.12     81.27 o 
  -1  10   2      470.56      554.38    113.26 o 
   0  10   2      188.14      319.93     94.58 o 
   1  10   2      160.70      166.27     11.91 o 
   2  10   2        1.13        1.63      3.27 o 
   3  10   2       55.01       70.29     36.43 o 
   4  10   2      317.79      386.48     76.36 o 
   5  10   2       11.50       19.38     98.78 o 
  -4  11   2      104.61      180.75     32.23 o 
  -3  11   2       27.25       60.48     55.34 o 
  -2  11   2       46.36       65.39     85.24 o 
  -1  11   2       43.85       52.78     28.49 o 
   0  11   2       35.46       45.07     56.28 o 
   1  11   2      115.01      226.98     88.97 o 
   2  11   2      331.88      347.95     74.96 o 
   3  11   2       14.39       13.08      3.74 o 
  -2  12   2       50.69       57.68     29.42 o 
  -1  12   2       44.80       77.53     79.40 o 
   0  12   2       94.44      111.16     76.83 o 
   1  12   2       50.78       80.10     79.86 o 
  -9   0   3      149.11      152.02     21.48 o 
  -8   0   3        1.08        4.90      9.11 o 
  -7   0   3      582.47      581.70     81.73 o 
  -6   0   3      174.41      157.63      4.67 o 
  -5   0   3     1110.10     1208.25     76.83 o 
  -4   0   3       13.74        8.87     61.18 o 
  -3   0   3      589.06      530.33     94.81 o 
  -2   0   3      148.26      182.15     74.03 o 
  -1   0   3    12077.60    11526.45      6.54 o 
   0   0   3     2174.74     2159.62     45.30 o 
   1   0   3       34.53       41.57     30.12 o 
   2   0   3     2206.31     2159.15     32.46 o 
   3   0   3     2132.80     2058.97     13.08 o 
   4   0   3     1637.11     1591.69     27.79 o 
   5   0   3     1099.12     1398.57    115.13 o 
   6   0   3     1576.12     1782.24     70.06 o 
   7   0   3       73.69       81.03    106.49 o 
   8   0   3       11.34       23.35    102.52 o 
  -9   1   3      356.07      332.77     21.25 o 
  -8   1   3       14.75       36.66     29.19 o 
  -7   1   3      277.66      345.85     70.99 o 
  -6   1   3       34.51       49.27     34.33 o 
  -5   1   3     2108.87     2030.25     19.85 o 
  -4   1   3      167.18      281.86     84.54 o 
  -3   1   3     2481.41     2404.82     17.98 o 
  -2   1   3      202.08      236.56     18.45 o 
  -1   1   3      680.83      725.79     80.57 o 
   0   1   3    10932.03    11256.03     98.08 o 
   1   1   3     3371.13     3455.20     59.78 o 
   2   1   3     6093.14     5804.44     98.55 o 
   3   1   3     2058.19     2160.32     30.36 o 
   4   1   3      400.12      471.02     91.31 o 
   5   1   3       96.79      120.96     69.36 o 
   6   1   3      412.94      494.83     67.25 o 
   7   1   3      239.70      250.57     10.04 o 
   8   1   3      682.51      683.99    113.02 o 
  -9   2   3      157.31      238.43    113.73 o 
  -8   2   3        1.47        7.01     18.45 o 
  -7   2   3      888.67      780.67     11.21 o 
  -6   2   3       14.84       46.24    107.19 o 
  -5   2   3      813.77      858.43    116.53 o 
  -4   2   3      150.01      167.67     46.24 o 
  -3   2   3     1683.96     1919.56     65.39 o 
  -2   2   3     2040.39     1971.63     61.42 o 
  -1   2   3    11471.35    11005.46     12.38 o 
   0   2   3     1787.64     1807.00     42.03 o 
   1   2   3      762.68      790.71     74.73 o 
   2   2   3      947.40     1032.17     85.00 o 
   3   2   3      989.30     1011.62     92.71 o 
   4   2   3      908.13      906.07    104.15 o 
   5   2   3     1227.15     1211.75     38.06 o 
   6   2   3      803.65      791.88     34.33 o 
   7   2   3      104.38      178.18     51.14 o 
   8   2   3       37.96       47.64     21.25 o 
  -9   3   3      357.25      341.18     71.46 o 
  -8   3   3       49.07       70.29     64.22 o 
  -7   3   3       85.64       94.34     30.12 o 
  -6   3   3       57.86       74.26     25.92 o 
  -5   3   3     1272.66     1406.74     64.45 o 
  -4   3   3       55.95       92.24     70.52 o 
  -3   3   3     6075.90     6183.45     91.07 o 
  -2   3   3      500.59      560.69     79.86 o 
  -1   3   3     2031.61     2221.27     48.34 o 
   0   3   3     1239.64     1327.11      9.81 o 
   1   3   3     9278.18     8750.33      5.84 o 
   2   3   3     1613.12     1739.04    116.29 o 
   3   3   3      871.23      853.06     16.58 o 
   4   3   3      268.05      283.26      7.71 o 
   5   3   3       61.70       66.79     93.88 o 
   6   3   3      254.19      360.09     68.89 o 
   7   3   3       82.10       98.31     30.82 o 
   8   3   3      495.81      446.96     80.33 o 
  -8   4   3       11.95       14.01      2.80 o 
  -7   4   3      810.52      713.41     15.18 o 
  -6   4   3       45.43       88.97     87.57 o 
  -5   4   3      228.15      281.16     32.23 o 
  -4   4   3      216.64      204.57      1.40 o 
  -3   4   3     1866.46     1891.30     97.61 o 
  -2   4   3      858.21      873.61     63.28 o 
  -1   4   3     7284.37     6862.76     77.30 o 
   0   4   3     2180.77     2366.99     65.39 o 
   1   4   3      283.87      309.88     39.00 o 
   2   4   3     1845.95     1901.34     59.31 o 
   3   4   3      373.00      455.37     79.86 o 
   4   4   3      698.60      698.70    109.76 o 
   5   4   3      552.27      578.90     19.15 o 
   6   4   3      401.49      495.07     90.14 o 
   7   4   3       98.67      115.36     97.85 o 
   8   4   3       43.22       73.79     94.34 o 
  -8   5   3       31.67       65.62     89.44 o 
  -7   5   3       18.94       47.17     86.40 o 
  -6   5   3       30.26       78.23     93.41 o 
  -5   5   3     1173.21     1304.69     54.18 o 
  -4   5   3       60.28       53.01     95.74 o 
  -3   5   3     3406.61     3203.70      2.10 o 
  -2   5   3      164.19      174.67     45.77 o 
  -1   5   3     1616.71     1838.76     84.07 o 
   0   5   3     1225.84     1495.71     79.40 o 
   1   5   3     2419.52     2487.25     53.48 o 
   2   5   3     1300.83     1253.78      6.31 o 
   3   5   3      514.51      570.26     74.26 o 
   4   5   3       54.58       71.22     21.02 o 
   5   5   3       83.29      117.46    100.88 o 
   6   5   3      275.84      327.87     48.57 o 
   7   5   3       66.29       73.56     43.90 o 
  -8   6   3       11.06       28.26     13.08 o 
  -7   6   3      299.02      301.24     12.61 o 
  -6   6   3        1.34        5.37     11.21 o 
  -5   6   3      186.01      300.31     75.89 o 
  -4   6   3       13.81       62.58     98.31 o 
  -3   6   3      582.61      680.72    114.89 o 
  -2   6   3      548.04      519.59      7.71 o 
  -1   6   3     3637.65     3468.51     12.61 o 
   0   6   3     1553.29     1687.90     37.36 o 
   1   6   3       76.57       82.43      9.81 o 
   2   6   3     1032.96     1371.71     91.07 o 
   3   6   3      823.05      769.69     11.21 o 
   4   6   3      515.73      517.02     20.55 o 
   5   6   3      285.15      343.98    110.69 o 
   6   6   3      399.68      458.40    104.38 o 
   7   6   3       49.36       63.52     71.69 o 
  -7   7   3       48.85       64.45     68.19 o 
  -6   7   3       28.00       53.24     45.30 o 
  -5   7   3      405.89      424.31     63.75 o 
  -4   7   3      184.04      279.06     70.99 o 
  -3   7   3      779.70      814.53    106.02 o 
  -2   7   3       15.37       13.54    105.09 o 
  -1   7   3      809.46      806.12     49.27 o 
   0   7   3     1178.27     1250.98     32.93 o 
   1   7   3      836.60      738.87     89.91 o 
   2   7   3     1454.28     1443.40     31.99 o 
   3   7   3      408.73      400.49     33.63 o 
   4   7   3      146.81      172.81     82.67 o 
   5   7   3       96.32      101.12     32.69 o 
   6   7   3      167.54      199.66     31.76 o 
   7   7   3       77.61      116.29     91.07 o 
  -7   8   3      149.80      202.23     41.33 o 
  -6   8   3       30.45       56.28     39.93 o 
  -5   8   3      176.99      296.34     78.46 o 
  -4   8   3       16.35       21.72     92.71 o 
  -3   8   3      187.78      222.55     96.68 o 
  -2   8   3      274.33      252.44     55.81 o 
  -1   8   3     1436.81     1626.49     50.21 o 
   0   8   3      307.68      341.18     33.63 o 
   1   8   3       11.15       43.44     63.28 o 
   2   8   3      215.26      272.52     40.63 o 
   3   8   3      202.64      303.58    111.86 o 
   4   8   3      304.41      360.33     85.47 o 
   5   8   3      278.12      242.63      3.50 o 
   6   8   3      194.95      218.34     17.75 o 
  -6   9   3       52.20       67.02     29.19 o 
  -5   9   3      265.80      324.83     51.14 o 
  -4   9   3       71.14      106.95    101.12 o 
  -3   9   3      390.16      377.14      2.10 o 
  -2   9   3       91.49       96.68     49.04 o 
  -1   9   3       89.15       93.64      7.71 o 
   0   9   3      327.13      317.59    110.69 o 
   1   9   3      333.35      317.36    109.29 o 
   2   9   3      495.19      455.37     10.27 o 
   3   9   3      159.85      174.91     10.04 o 
   4   9   3       30.30       36.90     16.58 o 
   5   9   3       63.50       72.86     52.54 o 
  -5  10   3       40.63       40.87     25.45 o 
  -4  10   3       70.16       79.63     54.64 o 
  -3  10   3      206.33      262.95     61.42 o 
  -2  10   3       64.04       72.16     20.55 o 
  -1  10   3      394.25      442.99     94.34 o 
   0  10   3       74.65       89.91     95.98 o 
   1  10   3       14.50       62.82     79.86 o 
   2  10   3      157.15      219.28     88.04 o 
   3  10   3       36.52       26.39     67.96 o 
   4  10   3      128.85      164.40     65.15 o 
  -4  11   3       10.07       16.58      3.50 o 
  -3  11   3      140.25      183.32     36.20 o 
  -2  11   3       37.22       67.25     78.23 o 
  -1  11   3       52.08       61.18      8.87 o 
   0  11   3       88.68      127.97     85.00 o 
   1  11   3      248.03      292.37     25.92 o 
   2  11   3       99.34      114.66    100.18 o 
   3  11   3       69.61       64.69     24.05 o 
  -1  12   3      181.04      212.74     70.29 o 
   0  12   3       54.08       83.37    109.76 o 
   1  12   3        9.18       17.98     68.89 o 
  -9   0   4      155.98      272.29     85.94 o 
  -8   0   4       63.81       72.16     23.35 o 
  -7   0   4     1388.51     1467.92     49.51 o 
  -6   0   4       87.42       80.80      3.50 o 
  -5   0   4      155.13      309.42    110.22 o 
  -4   0   4       81.13       96.21     37.13 o 
  -3   0   4    10336.17    10218.95     53.48 o 
  -2   0   4     1481.02     1890.60     87.80 o 
  -1   0   4     2971.41     3027.85     61.42 o 
   0   0   4      305.74      414.04     48.11 o 
   1   0   4       14.99       74.73     68.89 o 
   2   0   4      171.93      252.91    113.49 o 
   3   0   4     4728.90     4841.16    101.12 o 
   4   0   4     2023.46     2189.04     63.28 o 
   5   0   4      473.03      521.22    116.06 o 
   6   0   4      365.01      389.98     75.43 o 
   7   0   4      250.05      312.22     67.96 o 
   8   0   4       18.10       44.60     63.28 o 
  -9   1   4      108.49      127.97     78.93 o 
  -8   1   4       15.17       54.64     99.25 o 
  -7   1   4      179.75      270.42     67.02 o 
  -6   1   4      782.44      809.39    114.89 o 
  -5   1   4     4137.93     4250.81     92.01 o 
  -4   1   4       89.56      108.59      3.04 o 
  -3   1   4     1561.37     1531.91     52.08 o 
  -2   1   4      187.14      185.65     80.33 o 
  -1   1   4     3827.05     3674.48     91.07 o 
   0   1   4      693.13      788.14     85.00 o 
   1   1   4     9962.80     9176.74     16.11 o 
   2   1   4     2172.76     2179.70     48.57 o 
   3   1   4     1746.20     1909.98    108.12 o 
   4   1   4      300.93      321.79     46.00 o 
   5   1   4     1602.88     1487.31     76.83 o 
   6   1   4      814.42      766.89      9.57 o 
   7   1   4      281.76      281.86      6.54 o 
   8   1   4      136.31      174.21     31.06 o 
  -9   2   4      136.57      153.42      9.57 o 
  -8   2   4       64.68       61.18      1.40 o 
  -7   2   4      935.73      858.20     43.67 o 
  -6   2   4       54.03       73.09     24.75 o 
  -5   2   4       58.56       88.74     89.44 o 
  -4   2   4       61.50      100.41     67.96 o 
  -3   2   4    10107.77     9427.08     22.42 o 
  -2   2   4     1126.29     1544.99     98.31 o 
  -1   2   4    10683.89    11453.82    115.83 o 
   0   2   4     1526.05     1581.88     63.75 o 
   1   2   4     2039.82     2109.64     41.57 o 
   2   2   4      436.67      421.27    103.45 o 
   3   2   4     4766.59     4509.32     16.81 o 
   4   2   4      726.94      798.88     78.23 o 
   5   2   4      482.79      430.85     36.66 o 
   6   2   4      109.63      114.19     17.28 o 
   7   2   4      115.53      131.01     60.72 o 
   8   2   4       40.87       76.13     89.67 o 
  -9   3   4       29.79       59.78    109.99 o 
  -8   3   4        3.02        3.97     25.22 o 
  -7   3   4       61.84       53.71     20.08 o 
  -6   3   4      188.34      161.83      2.80 o 
  -5   3   4     5158.06     4913.55     57.68 o 
  -4   3   4      236.12      296.34     28.72 o 
  -3   3   4      631.39      576.80     31.76 o 
  -2   3   4      226.71      281.39     30.59 o 
  -1   3   4     1906.65     1998.72     16.58 o 
   0   3   4       84.03       78.46     24.52 o 
   1   3   4     6300.72     6413.23     90.61 o 
   2   3   4      140.44      215.31     54.41 o 
   3   3   4     2158.72     2182.97     60.48 o 
   4   3   4      197.39      261.55     23.12 o 
   5   3   4      517.34      563.02     86.64 o 
   6   3   4      630.19      598.05     84.54 o 
   7   3   4      129.87      222.31     47.64 o 
   8   3   4       41.80       68.42     76.36 o 
  -8   4   4      108.24      141.75     19.62 o 
  -7   4   4      558.38      561.62     28.02 o 
  -6   4   4       17.32       30.59     61.88 o 
  -5   4   4       90.05      103.92     14.01 o 
  -4   4   4      517.95      607.63    112.56 o 
  -3   4   4     5350.91     5238.38     62.35 o 
  -2   4   4     1239.83     1242.81     21.95 o 
  -1   4   4     6786.59     6504.54     89.67 o 
   0   4   4      264.20      333.24     30.12 o 
   1   4   4     1555.24     1612.01     52.08 o 
   2   4   4      161.90      264.58     81.73 o 
   3   4   4     2899.24     2967.14     77.06 o 
   4   4   4      716.74      762.92     69.59 o 
   5   4   4      421.00      401.66     18.92 o 
   6   4   4       78.89       94.34     83.13 o 
   7   4   4      119.95      128.20     30.82 o 
  -8   5   4        4.84        9.34     59.55 o 
  -7   5   4       37.04       56.05     70.29 o 
  -6   5   4      195.52      194.99     88.97 o 
  -5   5   4     2611.80     2379.36      1.63 o 
  -4   5   4        9.41       54.41     94.58 o 
  -3   5   4      839.72      894.39     71.46 o 
  -2   5   4      166.83      143.15     80.33 o 
  -1   5   4     1508.87     1439.90     10.98 o 
   0   5   4      165.06      243.33     50.91 o 
   1   5   4     1514.38     1504.59     35.26 o 
   2   5   4      508.45      495.77     90.61 o 
   3   5   4      636.98      617.43     50.67 o 
   4   5   4       40.16       87.80    106.25 o 
   5   5   4      676.01      664.14     62.12 o 
   6   5   4      307.24      320.39     25.45 o 
   7   5   4      175.22      211.10     55.58 o 
  -8   6   4       78.75       66.79      0.23 o 
  -7   6   4      346.57      284.66      0.23 o 
  -6   6   4       33.41       39.23     11.21 o 
  -5   6   4       84.18      105.79    105.09 o 
  -4   6   4       13.14       50.91     66.32 o 
  -3   6   4     2542.01     2397.81     32.23 o 
  -2   6   4      729.06      757.31     28.02 o 
  -1   6   4     1732.34     1805.13    111.86 o 
   0   6   4      271.31      317.36     71.22 o 
   1   6   4      117.63       92.47     35.96 o 
   2   6   4       43.25       70.52     61.18 o 
   3   6   4     1369.64     1491.28     32.23 o 
   4   6   4      429.77      519.35     79.86 o 
   5   6   4      199.31      249.64     33.86 o 
   6   6   4       74.23       63.52      4.67 o 
   7   6   4       54.94       52.31     16.81 o 
  -7   7   4        8.32       17.28     86.17 o 
  -6   7   4      123.67      170.24     78.93 o 
  -5   7   4     1179.04     1127.91     28.72 o 
  -4   7   4       32.44       74.49     69.12 o 
  -3   7   4      206.56      230.95     11.91 o 
  -2   7   4       98.18      109.29     38.76 o 
  -1   7   4      527.39      647.32    109.52 o 
   0   7   4      139.45      283.73     86.64 o 
   1   7   4     1646.78     1686.03     63.75 o 
   2   7   4      312.72      289.57     20.08 o 
   3   7   4      612.14      620.94     77.76 o 
   4   7   4       47.64       68.89     67.96 o 
   5   7   4      243.75      254.31    101.58 o 
   6   7   4      126.73      161.13     87.57 o 
  -7   8   4      168.68      247.53     95.04 o 
  -6   8   4       43.86       48.34     55.81 o 
  -5   8   4       68.96       70.29      9.81 o 
  -4   8   4       48.92       49.04      6.77 o 
  -3   8   4     1196.49     1511.83     90.37 o 
  -2   8   4      186.63      223.01     41.57 o 
  -1   8   4      742.27      684.69     63.99 o 
   0   8   4      182.62      208.54    109.99 o 
   1   8   4       28.85       71.92     93.64 o 
   2   8   4       19.81       70.99     83.60 o 
   3   8   4      562.35      507.21      2.34 o 
   4   8   4       92.64       95.04     19.38 o 
   5   8   4       31.90       43.20     21.72 o 
   6   8   4       23.39       38.06    115.83 o 
  -6   9   4       68.68       86.87     50.21 o 
  -5   9   4      475.09      454.44     36.43 o 
  -4   9   4       10.89       26.39     50.21 o 
  -3   9   4      133.19      160.66    103.45 o 
  -2   9   4       25.69       60.02     73.56 o 
  -1   9   4      117.53      133.11    102.28 o 
   0   9   4       58.07       97.38     79.40 o 
   1   9   4      547.96      469.38      0.93 o 
   2   9   4       47.33       48.81     70.52 o 
   3   9   4      287.83      340.48     77.76 o 
   4   9   4       29.79       26.62     24.52 o 
   5   9   4       98.76      124.70     55.58 o 
  -5  10   4       40.53       84.54    101.12 o 
  -4  10   4       32.14       36.66     58.61 o 
  -3  10   4      392.74      454.90     99.01 o 
  -2  10   4       63.45       95.04    110.69 o 
  -1  10   4      394.20      380.17     53.94 o 
   0  10   4      194.84      299.61    108.35 o 
   1  10   4       56.85       99.01     83.60 o 
   2  10   4        8.32       15.18     74.49 o 
   3  10   4      228.83      320.39    113.96 o 
   4  10   4       89.68      100.88     22.18 o 
  -4  11   4        5.34        7.94     58.85 o 
  -3  11   4       51.36       63.52     44.84 o 
  -2  11   4       51.81       83.83     70.06 o 
  -1  11   4       75.88      104.38    102.75 o 
   0  11   4       12.35       15.65      3.97 o 
   1  11   4      214.59      287.47     72.39 o 
   2  11   4       22.60       25.92     82.43 o 
   3  11   4       67.06       65.39    104.15 o 
  -1  12   4      122.71      159.96    104.38 o 
   0  12   4       49.34       65.62     99.48 o 
  -9   0   5       21.19       28.96     82.90 o 
  -8   0   5      342.47      439.26     83.37 o 
  -7   0   5      980.39     1001.11     68.19 o 
  -6   0   5      235.61      267.85     60.48 o 
  -5   0   5       81.21      113.49     88.27 o 
  -4   0   5      200.64      274.16     38.53 o 
  -3   0   5     3003.07     2973.44     15.41 o 
  -2   0   5      516.32      596.42     26.86 o 
  -1   0   5     5538.69     5692.12     51.61 o 
   0   0   5      145.80      193.59     12.14 o 
   1   0   5     6238.00     5541.73     50.21 o 
   2   0   5      260.81      325.06     28.49 o 
   3   0   5     5486.55     4836.72     38.30 o 
   4   0   5     1106.94     1029.13      6.31 o 
   5   0   5      303.46      391.15    109.06 o 
   6   0   5       63.81       76.13     10.51 o 
   7   0   5      146.10      117.93     40.63 o 
   8   0   5       13.91       45.30     45.54 o 
  -9   1   5       72.24       92.47     23.82 o 
  -8   1   5       24.48       22.42      1.87 o 
  -7   1   5      283.42      373.40     80.80 o 
  -6   1   5      190.02      259.91     58.85 o 
  -5   1   5     1404.77     1406.97     38.06 o 
  -4   1   5      465.33      457.47     41.33 o 
  -3   1   5      287.54      352.15     19.62 o 
  -2   1   5      384.33      431.55     66.55 o 
  -1   1   5     1418.18     1486.61     50.67 o 
   0   1   5      382.56      383.91     57.91 o 
   1   1   5     7386.25     6864.87     39.00 o 
   2   1   5     1311.63     1520.47     65.15 o 
   3   1   5      168.08      314.09     98.78 o 
   4   1   5      148.45      310.82    105.09 o 
   5   1   5     1184.39     1398.57    111.16 o 
   6   1   5      189.23      209.00     29.66 o 
   7   1   5      697.35      682.82     26.62 o 
   8   1   5       65.52       80.80     70.06 o 
  -9   2   5       56.68       54.64      8.17 o 
  -8   2   5      327.67      331.60     23.82 o 
  -7   2   5      598.22      587.31    101.35 o 
  -6   2   5       34.46       56.75     72.86 o 
  -5   2   5      449.89      556.02    102.52 o 
  -4   2   5      134.56      206.90     17.98 o 
  -3   2   5     4606.44     4457.01     52.31 o 
  -2   2   5     1147.78     1158.97     23.12 o 
  -1   2   5     6560.33     6363.03    116.29 o 
   0   2   5      417.88      441.82     58.38 o 
   1   2   5      759.76      800.05     23.59 o 
   2   2   5       42.86       72.86     70.29 o 
   3   2   5     3758.71     3679.62     41.33 o 
   4   2   5      305.98      364.76     33.39 o 
   5   2   5      271.26      285.83     14.01 o 
   6   2   5       28.50       63.75     85.47 o 
   7   2   5       90.41       94.11     85.24 o 
   8   2   5       22.12       61.42    101.12 o 
  -8   3   5       16.34       31.29     25.69 o 
  -7   3   5      516.16      499.50     38.76 o 
  -6   3   5      176.46      295.17     83.83 o 
  -5   3   5     2613.89     2575.29     49.97 o 
  -4   3   5      158.21      186.82     29.19 o 
  -3   3   5      541.29      638.68     79.40 o 
  -2   3   5      447.87      453.27    107.65 o 
  -1   3   5     3519.12     3474.82     83.83 o 
   0   3   5     1966.41     2027.91     10.51 o 
   1   3   5     3832.03     3754.34     56.51 o 
   2   3   5     1246.13     1472.83     52.54 o 
   3   3   5       22.00       37.60     28.02 o 
   4   3   5      156.92      194.06     50.21 o 
   5   3   5      453.25      499.04    103.45 o 
   6   3   5       78.16       84.77     98.31 o 
   7   3   5      577.67      540.37      8.17 o 
  -8   4   5      277.93      332.30    108.35 o 
  -7   4   5      474.11      468.21     89.44 o 
  -6   4   5       48.80       65.85     49.51 o 
  -5   4   5      418.66      423.38     48.57 o 
  -4   4   5      121.31      184.72     60.25 o 
  -3   4   5     1795.87     1684.63      5.14 o 
  -2   4   5      388.49      473.12     51.61 o 
  -1   4   5     3339.86     3221.21     48.81 o 
   0   4   5       88.17       68.66     21.48 o 
   1   4   5      656.66      719.02    108.12 o 
   2   4   5      271.35      321.79     89.44 o 
   3   4   5     3029.82     2890.78     24.99 o 
   4   4   5      180.34      212.04     32.23 o 
   5   4   5      435.54      419.64     38.30 o 
   6   4   5       17.07       16.11      3.74 o 
   7   4   5       26.43       41.33     61.42 o 
  -8   5   5       10.43        5.60     68.89 o 
  -7   5   5      271.74      378.31    105.09 o 
  -6   5   5      202.45      330.90     90.61 o 
  -5   5   5     1577.55     1629.52     61.65 o 
  -4   5   5      202.71      319.69     47.87 o 
  -3   5   5      109.82      175.61     24.05 o 
  -2   5   5      163.03      148.75    108.35 o 
  -1   5   5      667.29      683.75     59.78 o 
   0   5   5      112.12      151.56    115.59 o 
   1   5   5     2569.62     2591.17     92.47 o 
   2   5   5      604.83      673.01    105.09 o 
   3   5   5       53.81       60.48     15.65 o 
   4   5   5       51.95       54.64     42.03 o 
   5   5   5      493.75      524.02     72.16 o 
   6   5   5       36.13       57.68     61.88 o 
   7   5   5      632.56      606.93     83.13 o 
  -8   6   5      193.00      221.38     63.28 o 
  -7   6   5      339.57      479.19    115.59 o 
  -6   6   5        9.22       17.28     67.72 o 
  -5   6   5       97.49       95.28     76.36 o 
  -4   6   5      166.00      161.60      4.90 o 
  -3   6   5     1305.43     1287.18     50.91 o 
  -2   6   5      362.40      380.41     35.26 o 
  -1   6   5     1892.13     1849.03     23.82 o 
   0   6   5      148.96      207.84     82.20 o 
   1   6   5      645.12      774.83     91.07 o 
   2   6   5      210.93      212.04      4.67 o 
   3   6   5     1565.74     1449.71     12.14 o 
   4   6   5      125.95      178.88     28.49 o 
   5   6   5      263.92      299.84     21.95 o 
   6   6   5       32.81       46.70     56.75 o 
   7   6   5       51.94       64.92     30.82 o 
  -7   7   5      122.43      236.79     85.24 o 
  -6   7   5       98.94      104.15     82.67 o 
  -5   7   5      470.92      481.29     93.41 o 
  -4   7   5       15.24       33.86     50.67 o 
  -3   7   5       93.58       82.67    100.65 o 
  -2   7   5       30.72       34.33     11.91 o 
  -1   7   5      208.65      215.07     16.81 o 
   0   7   5      232.17      227.68     13.31 o 
   1   7   5     2063.79     1934.97     99.48 o 
   2   7   5      116.18      129.61    114.19 o 
   3   7   5        4.25        8.17     38.06 o 
   4   7   5       83.75       83.83     26.39 o 
   5   7   5      302.00      354.02     68.66 o 
   6   7   5       20.82       31.29     51.14 o 
  -6   8   5        1.13        4.67     14.95 o 
  -5   8   5       46.51       47.87      2.80 o 
  -4   8   5      131.72      140.35      8.41 o 
  -3   8   5      842.60      786.74     23.12 o 
  -2   8   5      276.50      295.17     27.56 o 
  -1   8   5     1296.89     1274.33     13.08 o 
   0   8   5       86.02       87.34     32.69 o 
   1   8   5      107.43      225.35     78.00 o 
   2   8   5       13.95       25.92    114.89 o 
   3   8   5      682.79      639.62     72.16 o 
   4   8   5       18.81       53.01    115.59 o 
   5   8   5       58.43       59.31      1.40 o 
  -6   9   5       68.77       81.97     27.56 o 
  -5   9   5      231.94      263.65    114.89 o 
  -4   9   5       25.69       55.58     44.37 o 
  -3   9   5      119.15      209.47     46.47 o 
  -2   9   5       71.41       84.30     61.18 o 
  -1   9   5      206.15      260.61     36.90 o 
   0   9   5       59.90       74.49     30.36 o 
   1   9   5     1009.87      913.77     66.32 o 
   2   9   5       35.60       33.16      4.67 o 
   3   9   5        0.32        2.80      5.37 o 
   4   9   5       67.12       79.16     96.44 o 
   5   9   5      117.25      174.44     85.94 o 
  -5  10   5       31.45       70.29     91.77 o 
  -4  10   5       50.06       43.90      2.10 o 
  -3  10   5      140.18      235.62     83.83 o 
  -2  10   5      106.13      141.05    110.46 o 
  -1  10   5      449.07      551.11    116.06 o 
   0  10   5       35.86       59.55     89.44 o 
   1  10   5       34.20       44.60     10.98 o 
   2  10   5       35.59       58.85     33.16 o 
   3  10   5      341.88      387.65     62.35 o 
   4  10   5       13.90       27.56      5.37 o 
  -3  11   5       34.31       64.22     88.27 o 
  -2  11   5       43.21       86.17    102.28 o 
  -1  11   5      108.67      106.25     85.24 o 
   0  11   5       34.36       71.22     90.37 o 
   1  11   5      315.28      392.55    113.96 o 
   2  11   5       32.86       38.53     14.24 o 
  -9   0   6      100.94      100.18     70.99 o 
  -8   0   6      314.28      366.86     46.47 o 
  -7   0   6       35.23       34.56     59.78 o 
  -6   0   6      176.09      251.74     42.73 o 
  -5   0   6        2.70       11.91     34.79 o 
  -4   0   6     1496.41     1458.35     64.22 o 
  -3   0   6     2191.37     2264.70     11.21 o 
  -2   0   6     3496.31     3487.43      8.64 o 
  -1   0   6      343.50      367.56     26.86 o 
   0   0   6        1.34        0.23      0.47 o 
   1   0   6     2836.63     2717.50     15.18 o 
   2   0   6       10.97       22.42    111.86 o 
   3   0   6     2575.57     2631.33     70.76 o 
   4   0   6        6.02       15.88     55.58 o 
   5   0   6      688.63      689.36     41.10 o 
   6   0   6      122.40      149.45     16.35 o 
   7   0   6       94.97      108.35     76.83 o 
  -9   1   6        0.82        0.93      2.10 o 
  -8   1   6      111.26      145.95     22.42 o 
  -7   1   6      140.01      179.11     12.84 o 
  -6   1   6     1120.41     1180.46     19.62 o 
  -5   1   6      792.20      788.84     29.89 o 
  -4   1   6      851.96      885.98     82.20 o 
  -3   1   6     1049.54     1027.97     50.67 o 
  -2   1   6     2618.91     2970.41    110.69 o 
  -1   1   6     4991.43     4780.21     22.89 o 
   0   1   6      291.80      320.16    106.25 o 
   1   1   6     1743.28     2075.32    115.13 o 
   2   1   6      325.20      345.15     42.27 o 
   3   1   6        1.12       10.98     32.69 o 
   4   1   6       49.36       97.85     68.19 o 
   5   1   6     1209.93     1133.75     34.79 o 
   6   1   6       72.06       71.22     55.58 o 
   7   1   6      308.61      368.03     94.81 o 
  -9   2   6      102.93      136.84     84.77 o 
  -8   2   6       93.82      101.82     56.05 o 
  -7   2   6       69.00       75.19     73.09 o 
  -6   2   6       79.45       71.92      1.63 o 
  -5   2   6      112.17      164.17     42.03 o 
  -4   2   6     2982.81     2946.36     33.86 o 
  -3   2   6     4149.49     3897.03     16.58 o 
  -2   2   6     1527.15     1668.52     30.36 o 
  -1   2   6     3201.99     3032.53    110.69 o 
   0   2   6      555.52      483.63     81.50 o 
   1   2   6     2858.68     2880.27     31.76 o 
   2   2   6      309.76      344.21      2.57 o 
   3   2   6     1568.21     1843.19     69.36 o 
   4   2   6      273.19      314.56     28.49 o 
   5   2   6      460.48      443.46      0.47 o 
   6   2   6      102.90      132.64     74.96 o 
   7   2   6      190.99      264.81     52.54 o 
  -8   3   6       34.99       51.61     84.77 o 
  -7   3   6      530.63      561.15     49.51 o 
  -6   3   6      564.20      559.99     63.75 o 
  -5   3   6      776.63      831.57    110.92 o 
  -4   3   6      791.99      866.60    109.06 o 
  -3   3   6      478.45      437.15     14.95 o 
  -2   3   6     1319.21     1519.07     77.76 o 
  -1   3   6     3663.49     3610.49     35.03 o 
   0   3   6     1304.17     1422.62      9.11 o 
   1   3   6     2426.66     2310.47     17.05 o 
   2   3   6      287.31      367.10     64.22 o 
   3   3   6      217.50      220.21      6.07 o 
   4   3   6      262.58      243.80      4.20 o 
   5   3   6      688.64      636.12     18.45 o 
   6   3   6       31.66       60.72     70.52 o 
   7   3   6      296.52      348.42     48.81 o 
  -8   4   6       46.30       67.25     72.86 o 
  -7   4   6       95.28      111.39     84.07 o 
  -6   4   6       25.08       64.69    100.41 o 
  -5   4   6       14.88       56.98     67.49 o 
  -4   4   6     1072.28     1289.05     41.80 o 
  -3   4   6     2980.88     2753.47     11.91 o 
  -2   4   6      442.41      424.31     31.99 o 
  -1   4   6     1156.06     1381.52     38.76 o 
   0   4   6      456.82      508.61     98.08 o 
   1   4   6     2782.62     2659.82     11.91 o 
   2   4   6      329.93      307.08     16.58 o 
   3   4   6     2901.74     2754.87     54.64 o 
   4   4   6      296.97      325.30     34.56 o 
   5   4   6      480.63      506.04     61.42 o 
   6   4   6      204.24      226.52     67.49 o 
   7   4   6      112.87      199.66     38.30 o 
  -8   5   6      113.49      139.88      8.87 o 
  -7   5   6      172.00      289.57     92.94 o 
  -6   5   6      388.89      362.43     82.67 o 
  -5   5   6      388.50      456.54     44.14 o 
  -4   5   6      824.35      789.07     49.27 o 
  -3   5   6       81.16      102.52    104.85 o 
  -2   5   6      446.75      449.06     33.86 o 
  -1   5   6     2619.49     2698.12     25.22 o 
   0   5   6       98.63       83.13      3.27 o 
   1   5   6     1559.20     1533.78     18.21 o 
   2   5   6       45.40       47.41      6.54 o 
   3   5   6      259.88      373.40     62.82 o 
   4   5   6      279.23      249.64     18.45 o 
   5   5   6      736.93      654.56     18.68 o 
   6   5   6       17.81       28.96     37.36 o 
   7   5   6      298.79      363.59     69.59 o 
  -7   6   6       95.76      114.43     71.92 o 
  -6   6   6       15.42       25.92     40.40 o 
  -5   6   6       10.70       16.35     11.91 o 
  -4   6   6      498.77      465.18    104.38 o 
  -3   6   6     1105.83     1178.12     18.45 o 
  -2   6   6      789.39      766.89     83.13 o 
  -1   6   6      337.24      378.54     67.25 o 
   0   6   6        1.89        3.97      8.17 o 
   1   6   6      886.30      927.09     69.12 o 
   2   6   6      116.38      114.19      2.10 o 
   3   6   6     1498.10     1686.27     61.18 o 
   4   6   6       98.67      125.17     79.86 o 
   5   6   6      280.09      383.68     76.36 o 
   6   6   6       89.77      120.50    108.12 o 
  -7   7   6      153.24      265.05     94.34 o 
  -6   7   6      395.51      440.42     66.09 o 
  -5   7   6      218.30      298.21     80.33 o 
  -4   7   6      114.59      126.34    100.18 o 
  -3   7   6      236.90      276.26     34.33 o 
  -2   7   6      580.18      701.97    104.15 o 
  -1   7   6     1330.48     1374.05     12.61 o 
   0   7   6       97.30      102.52      9.11 o 
   1   7   6      536.47      610.43     69.82 o 
   2   7   6      143.28      280.23     91.07 o 
   3   7   6       94.44       85.70      3.27 o 
   4   7   6       34.91       63.52     95.04 o 
   5   7   6      434.87      442.99     53.71 o 
   6   7   6       56.46       81.50    105.79 o 
  -6   8   6       45.37       71.92     58.38 o 
  -5   8   6       32.18       74.96     92.24 o 
  -4   8   6      563.01      599.92     48.34 o 
  -3   8   6      658.02      634.01    100.88 o 
  -2   8   6      411.25      365.93     48.11 o 
  -1   8   6      292.05      356.36     58.61 o 
   0   8   6       85.69       81.03     38.06 o 
   1   8   6      311.20      342.58     95.04 o 
   2   8   6       73.98       76.13     11.21 o 
   3   8   6      382.36      419.41     88.51 o 
   4   8   6       69.03       73.09     15.41 o 
   5   8   6      172.95      217.64    101.12 o 
  -6   9   6      114.41      119.56     68.42 o 
  -5   9   6       55.08       72.86     91.07 o 
  -4   9   6       59.55       87.10     82.90 o 
  -3   9   6       92.69      126.10     92.01 o 
  -2   9   6      329.72      345.15     69.59 o 
  -1   9   6      534.33      549.48     33.16 o 
   0   9   6       73.08       97.85     65.15 o 
   1   9   6      343.06      333.00     90.84 o 
   2   9   6       78.58       80.10     19.38 o 
   3   9   6        4.57        9.57     31.29 o 
   4   9   6       21.19       47.41     84.77 o 
  -4  10   6      152.28      193.36     21.02 o 
  -3  10   6      341.85      367.56     36.66 o 
  -2  10   6       88.70       95.28     73.09 o 
  -1  10   6       65.37       56.51     61.18 o 
   0  10   6       85.88       94.81    103.22 o 
   1  10   6      188.16      287.70     49.74 o 
   2  10   6       19.10       32.93     27.79 o 
   3  10   6      285.15      368.73     97.61 o 
  -3  11   6        3.17        5.37     47.64 o 
  -2  11   6       67.93       78.70    115.36 o 
  -1  11   6      190.45      192.19     76.36 o 
   0  11   6       50.17       64.22     50.67 o 
   1  11   6       85.88       89.21     20.32 o 
   2  11   6       11.07       22.65    101.35 o 
  -9   0   7        1.54        5.60     11.21 o 
  -8   0   7      634.09      664.84    105.79 o 
  -7   0   7      240.39      269.49     24.29 o 
  -6   0   7       48.11       65.62      3.97 o 
  -5   0   7      120.78      121.67      3.27 o 
  -4   0   7     3469.75     3411.07     84.77 o 
  -3   0   7     2281.29     2301.13     99.25 o 
  -2   0   7      862.24      825.50     68.66 o 
  -1   0   7      207.03      272.05     44.60 o 
   0   0   7        2.66        7.71     28.49 o 
   1   0   7     1124.46     1127.91     50.67 o 
   2   0   7     1876.04     1922.83     15.18 o 
   3   0   7     3582.45     3571.03     49.04 o 
   4   0   7        0.94       10.74     40.40 o 
   5   0   7       36.02       44.84     53.94 o 
   6   0   7       63.03       85.24    111.39 o 
   7   0   7      156.05      185.18     95.51 o 
  -9   1   7        2.62        8.17     20.55 o 
  -8   1   7      118.70      116.29     32.23 o 
  -7   1   7        7.04       18.45     96.91 o 
  -6   1   7     2506.53     2340.13      2.34 o 
  -5   1   7      448.00      464.94     26.39 o 
  -4   1   7       90.23      101.12     94.81 o 
  -3   1   7      291.46      340.48     93.41 o 
  -2   1   7      565.94      495.07     16.35 o 
  -1   1   7     2158.86     2401.78     86.64 o 
   0   1   7     2508.99     2615.69     35.50 o 
   1   1   7     3305.51     2998.43      1.40 o 
   2   1   7       98.59       87.80     98.08 o 
   3   1   7      210.47      310.82     90.37 o 
   4   1   7      561.95      549.71     42.03 o 
   5   1   7     1003.59      935.02     27.32 o 
   6   1   7       26.84       32.69     10.27 o 
   7   1   7       79.44       97.15     86.17 o 
  -8   2   7      293.60      404.23     94.11 o 
  -7   2   7      152.53      172.81     32.23 o 
  -6   2   7      138.48      212.27     37.60 o 
  -5   2   7      110.78      173.51     80.33 o 
  -4   2   7     2736.38     2752.30    107.89 o 
  -3   2   7     1693.41     1604.53      9.11 o 
  -2   2   7     1337.38     1280.40     57.21 o 
  -1   2   7      140.92      264.35     67.25 o 
   0   2   7      133.89      135.91     36.66 o 
   1   2   7      610.24      642.19     83.83 o 
   2   2   7     1926.54     2138.13    113.49 o 
   3   2   7     3092.48     3118.23     68.66 o 
   4   2   7        3.17        3.27      6.31 o 
   5   2   7       32.99       59.55     76.60 o 
   6   2   7      224.25      272.99     56.51 o 
   7   2   7      114.43      117.46     10.74 o 
  -8   3   7      140.48      231.19     77.06 o 
  -7   3   7       14.08       55.11     84.77 o 
  -6   3   7     2078.46     2179.70     94.11 o 
  -5   3   7      512.26      565.83     76.83 o 
  -4   3   7       38.70       50.91     55.58 o 
  -3   3   7      805.83      900.93     69.12 o 
  -2   3   7     1479.46     1513.69     25.92 o 
  -1   3   7     1171.76     1151.27    101.12 o 
   0   3   7     1026.53     1000.64     71.46 o 
   1   3   7     3284.44     3086.94     62.82 o 
   2   3   7      274.55      266.68     29.19 o 
   3   3   7       12.77       19.15     16.35 o 
   4   3   7      244.58      248.47     45.07 o 
   5   3   7     1178.90     1214.55     25.22 o 
   6   3   7        3.89        7.01     27.56 o 
   7   3   7       79.96       86.40     39.23 o 
  -8   4   7      187.59      244.97     46.47 o 
  -7   4   7       20.96       36.66     13.31 o 
  -6   4   7       28.06       60.48     67.49 o 
  -5   4   7       69.33       64.22     36.43 o 
  -4   4   7      851.25      819.90     36.20 o 
  -3   4   7      890.71      890.42     76.83 o 
  -2   4   7      495.01      573.77     95.51 o 
  -1   4   7      285.18      275.79     22.18 o 
   0   4   7      314.22      376.44     56.98 o 
   1   4   7      754.00      750.07    111.16 o 
   2   4   7     2553.80     2550.30     31.99 o 
   3   4   7     2670.06     2453.62      9.34 o 
   4   4   7        4.02        6.07     26.62 o 
   5   4   7       20.74       58.61     78.93 o 
   6   4   7       83.91      104.38     33.86 o 
   7   4   7       49.60       37.13     76.83 o 
  -8   5   7       68.92       92.94     81.27 o 
  -7   5   7       11.11       23.12     15.65 o 
  -6   5   7     1187.88     1227.40     58.38 o 
  -5   5   7       26.62       50.21     59.78 o 
  -4   5   7       15.43       52.54     55.58 o 
  -3   5   7      620.23      714.35    100.18 o 
  -2   5   7      359.33      353.79     44.60 o 
  -1   5   7     1077.05     1096.86     14.95 o 
   0   5   7      970.60      903.03     32.46 o 
   1   5   7     1902.92     1933.33     46.70 o 
   2   5   7       99.28      119.80     45.77 o 
   3   5   7       25.56       52.78     39.23 o 
   4   5   7      123.57      156.23     44.37 o 
   5   5   7      777.65      732.33     61.88 o 
   6   5   7        2.03        3.74      7.71 o 
  -7   6   7       52.77       50.44     15.88 o 
  -6   6   7       22.03       62.82     89.44 o 
  -5   6   7       51.48       78.00     93.64 o 
  -4   6   7      874.07      825.04     64.69 o 
  -3   6   7      571.18      667.41     97.38 o 
  -2   6   7      297.71      288.63      3.97 o 
  -1   6   7       42.19       58.15     32.69 o 
   0   6   7       92.32       71.22     12.38 o 
   1   6   7      391.00      354.02     11.68 o 
   2   6   7     1024.31      991.54     50.67 o 
   3   6   7     1319.64     1539.15     69.12 o 
   4   6   7       32.03       57.91    107.65 o 
   5   6   7       32.84       39.70     51.61 o 
   6   6   7       53.80       70.06     97.61 o 
  -7   7   7        6.20       11.21     71.46 o 
  -6   7   7      475.53      516.55     85.24 o 
  -5   7   7      149.04      221.85    113.02 o 
  -4   7   7       54.20       68.89     81.27 o 
  -3   7   7       89.94      111.86     49.51 o 
  -2   7   7      260.00      264.35      9.11 o 
  -1   7   7      295.94      338.84     58.15 o 
   0   7   7      972.94      963.51     64.69 o 
   1   7   7      504.18      575.63     63.75 o 
   2   7   7        8.03       10.74     61.88 o 
   3   7   7       74.92      104.62     55.58 o 
   4   7   7       64.90      103.22    106.49 o 
   5   7   7      319.00      400.96     99.01 o 
  -6   8   7        7.90       20.78     98.31 o 
  -5   8   7      105.15      224.65     71.92 o 
  -4   8   7      644.85      647.32     24.52 o 
  -3   8   7      414.49      456.54     29.19 o 
  -2   8   7      264.01      314.09     46.47 o 
  -1   8   7       14.60       20.32     45.07 o 
   0   8   7       60.28       96.21     97.38 o 
   1   8   7      154.74      263.18     84.54 o 
   2   8   7      225.02      277.89     39.23 o 
   3   8   7      536.06      614.40     86.17 o 
   4   8   7        2.81        9.34     31.53 o 
   5   8   7        5.70       12.38     72.39 o 
  -5   9   7       99.27      121.20     85.00 o 
  -4   9   7       19.19       30.59      7.24 o 
  -3   9   7       86.13       86.64     35.96 o 
  -2   9   7      195.91      210.64     94.34 o 
  -1   9   7      348.16      394.19    116.06 o 
   0   9   7      323.80      318.06     78.70 o 
   1   9   7      193.46      234.46     18.45 o 
   2   9   7       43.05       83.13    113.96 o 
   3   9   7        3.53       12.61     73.33 o 
   4   9   7       78.32       93.41     44.84 o 
  -4  10   7      126.16      141.75     31.29 o 
  -3  10   7      141.38      199.19     78.23 o 
  -2  10   7       74.66       92.71     70.76 o 
  -1  10   7       53.07       48.11     33.39 o 
   0  10   7       37.27       72.63     91.77 o 
   1  10   7       89.02      106.49     46.70 o 
   2  10   7      161.80      178.41     90.14 o 
   3  10   7      211.79      213.67     13.08 o 
  -2  11   7       66.78       57.21     24.29 o 
  -1  11   7      100.76      115.59     95.51 o 
   0  11   7       52.33       67.96    108.12 o 
   1  11   7       60.52       60.72     94.34 o 
  -8   0   8      199.52      249.17     92.24 o 
  -7   0   8       92.16      151.56     29.89 o 
  -6   0   8      242.32      243.10     67.02 o 
  -5   0   8       87.04       77.30     17.05 o 
  -4   0   8     2630.44     2566.18     59.31 o 
  -3   0   8       31.71       31.53     17.05 o 
  -2   0   8     1833.52     2239.72     94.11 o 
  -1   0   8     1629.05     1676.46     80.80 o 
   0   0   8     2124.87     2042.62     34.56 o 
   1   0   8      388.12      402.59     67.72 o 
   2   0   8     1031.98      855.86     42.27 o 
   3   0   8      766.27      704.54     73.56 o 
   4   0   8      284.34      410.77     99.95 o 
   5   0   8       12.26       13.31     44.37 o 
   6   0   8      149.37      159.96     55.34 o 
   7   0   8      251.87      287.00     78.93 o 
  -8   1   8      857.50      850.96    100.88 o 
  -7   1   8       48.81       66.79     18.45 o 
  -6   1   8      907.14      843.48     21.02 o 
  -5   1   8       32.20       46.70     40.17 o 
  -4   1   8       55.77       96.68     70.52 o 
  -3   1   8       20.41       22.65     10.51 o 
  -2   1   8     2978.34     2809.98     13.08 o 
  -1   1   8      910.26      867.07     31.29 o 
   0   1   8     2924.16     3004.04     78.23 o 
   1   1   8      917.59      975.89     99.48 o 
   2   1   8      268.58      393.25    104.15 o 
   3   1   8      159.27      239.83     39.47 o 
   4   1   8      319.13      332.54     20.55 o 
   5   1   8      423.83      436.92     33.63 o 
   6   1   8      132.89      144.78     12.14 o 
   7   1   8      142.91      186.82     16.58 o 
  -8   2   8      210.85      320.16     95.28 o 
  -7   2   8       78.68      103.22     52.54 o 
  -6   2   8      393.17      469.61     99.01 o 
  -5   2   8      227.38      312.45     54.88 o 
  -4   2   8     2002.54     2297.40    110.92 o 
  -3   2   8      336.26      385.55     35.26 o 
  -2   2   8     2501.64     2461.10     77.30 o 
  -1   2   8      293.55      290.04      8.17 o 
   0   2   8     2117.20     2348.30     97.38 o 
   1   2   8      868.52      814.06     12.61 o 
   2   2   8     1002.98     1022.13     39.70 o 
   3   2   8      544.27      483.16      2.80 o 
   4   2   8       45.29       73.79     54.18 o 
   5   2   8       18.02       40.40     51.14 o 
   6   2   8      278.78      297.74     39.93 o 
   7   2   8      189.20      322.49    106.49 o 
  -8   3   8      454.19      462.61     84.07 o 
  -7   3   8       28.87       74.26     95.04 o 
  -6   3   8      767.98      711.31     42.03 o 
  -5   3   8       68.69       78.70     66.09 o 
  -4   3   8       83.88      105.55     60.25 o 
  -3   3   8       15.67       31.06     77.53 o 
  -2   3   8     3583.75     3350.82     11.68 o 
  -1   3   8      566.22      592.68     82.67 o 
   0   3   8     2014.55     2314.68     97.15 o 
   1   3   8     1197.73     1322.91     52.54 o 
   2   3   8      451.57      568.16    113.73 o 
   3   3   8      218.71      205.03      2.80 o 
   4   3   8      205.91      198.73     15.41 o 
   5   3   8      521.33      513.98     71.46 o 
   6   3   8      210.52      269.25     35.26 o 
   7   3   8      153.99      227.45     42.73 o 
  -8   4   8      128.99      201.53    115.83 o 
  -7   4   8       26.00       18.68      2.34 o 
  -6   4   8      106.04      113.96     91.31 o 
  -5   4   8      322.40      403.53     48.57 o 
  -4   4   8      946.39      963.28    103.45 o 
  -3   4   8      377.78      431.55     49.04 o 
  -2   4   8     1713.68     1894.10     84.30 o 
  -1   4   8      374.36      394.89     62.82 o 
   0   4   8     1788.93     2066.44     99.95 o 
   1   4   8      800.05      894.86     96.44 o 
   2   4   8     1394.77     1476.10     78.23 o 
   3   4   8      112.53      105.09     80.33 o 
   4   4   8        0.78        3.97      7.71 o 
   5   4   8        1.13        3.50      7.24 o 
   6   4   8      158.55      285.83    111.16 o 
  -8   5   8      213.94      255.71     23.35 o 
  -7   5   8        1.66        3.50     13.08 o 
  -6   5   8      489.37      522.16     85.24 o 
  -5   5   8      134.92      253.84    102.52 o 
  -4   5   8       40.80       91.07    106.95 o 
  -3   5   8        8.69       23.59     61.18 o 
  -2   5   8     2158.32     2340.60    109.99 o 
  -1   5   8      228.79      221.85     13.78 o 
   0   5   8     1308.67     1310.76     75.89 o 
   1   5   8      995.57      884.35     40.40 o 
   2   5   8      105.18      120.73     27.32 o 
   3   5   8      122.99      266.22     96.68 o 
   4   5   8       93.18      124.00     93.41 o 
   5   5   8      214.43      326.93     91.07 o 
   6   5   8       85.07      118.16     81.73 o 
  -7   6   8        6.83       13.08     44.37 o 
  -6   6   8       30.61       61.88     63.52 o 
  -5   6   8       34.02       69.36    101.35 o 
  -4   6   8      738.93      700.57     56.51 o 
  -3   6   8       17.52       39.47     44.37 o 
  -2   6   8     1138.87     1499.22     92.94 o 
  -1   6   8      353.62      425.01     50.44 o 
   0   6   8      607.33      575.17     59.55 o 
   1   6   8      575.55      504.18     92.94 o 
   2   6   8      422.05      466.11     51.84 o 
   3   6   8       48.09       67.25     69.59 o 
   4   6   8       34.71       42.27     96.44 o 
   5   6   8        1.52        0.93     12.84 o 
   6   6   8       85.84      104.15     77.76 o 
  -7   7   8        2.05        9.11     22.89 o 
  -6   7   8      224.25      285.83     84.30 o 
  -5   7   8       54.37       84.77     79.40 o 
  -4   7   8       55.11       97.15     88.97 o 
  -3   7   8        1.96        5.60     17.05 o 
  -2   7   8      501.62      472.65     40.17 o 
  -1   7   8       83.75      111.86     81.27 o 
   0   7   8      601.90      581.00    103.68 o 
   1   7   8      147.42      173.51     12.84 o 
   2   7   8       59.97       91.07     81.27 o 
   3   7   8       97.94      131.47     15.88 o 
   4   7   8       58.84       74.73     49.04 o 
   5   7   8      131.43      152.72     19.15 o 
  -6   8   8       93.79      134.04    116.06 o 
  -5   8   8        2.58       17.98     69.82 o 
  -4   8   8      341.96      440.89     95.51 o 
  -3   8   8       50.37       60.25     36.66 o 
  -2   8   8      510.35      537.10     69.12 o 
  -1   8   8      141.30      157.86     11.91 o 
   0   8   8      198.01      187.99     10.98 o 
   1   8   8      139.76      176.31     17.75 o 
   2   8   8      178.34      180.98     31.99 o 
   3   8   8       94.03      108.35     53.01 o 
   4   8   8       47.09       69.59     86.87 o 
  -5   9   8       21.93       70.52    102.52 o 
  -4   9   8       54.24       94.81     94.58 o 
  -3   9   8        5.09        7.71     58.85 o 
  -2   9   8      240.11      246.83     37.13 o 
  -1   9   8       85.55       85.47      7.47 o 
   0   9   8      321.78      340.94     23.12 o 
   1   9   8      135.97      212.97     60.25 o 
   2   9   8       32.89       57.91     65.15 o 
   3   9   8       19.88       45.07     74.03 o 
  -4  10   8       94.30       97.61     46.94 o 
  -3  10   8       27.84       54.41     96.91 o 
  -2  10   8      138.40      239.83     71.46 o 
  -1  10   8       19.82       53.01     66.55 o 
   0  10   8       67.21      108.12     83.83 o 
   1  10   8       63.92       83.13     73.33 o 
   2  10   8      122.96      167.90     59.31 o 
  -1  11   8       16.37       26.39     71.92 o 
  -8   0   9       26.96       71.46    116.06 o 
  -7   0   9       34.78       31.29      4.67 o 
  -6   0   9      345.38      348.65     42.50 o 
  -5   0   9       55.10       67.02     16.11 o 
  -4   0   9     2483.50     2580.89     75.89 o 
  -3   0   9      133.17      194.52     95.51 o 
  -2   0   9       11.41       17.05      4.67 o 
  -1   0   9        0.59        7.24     35.73 o 
   0   0   9     1257.75     1470.03     96.91 o 
   1   0   9        5.67       12.61      0.93 o 
   2   0   9     2291.00     2221.03     36.43 o 
   3   0   9      113.68      122.37      2.10 o 
   4   0   9       32.79       38.30      4.67 o 
   5   0   9        0.81        8.41     23.35 o 
   6   0   9      298.95      384.61     56.75 o 
  -8   1   9      200.55      205.27     21.02 o 
  -7   1   9      117.41      214.61     53.48 o 
  -6   1   9      532.56      539.44     72.39 o 
  -5   1   9       54.70       95.51     98.78 o 
  -4   1   9       47.39       54.64     96.21 o 
  -3   1   9      100.27      109.99     74.96 o 
  -2   1   9     4319.01     4066.10     45.54 o 
  -1   1   9      253.42      337.67     37.36 o 
   0   1   9     1381.06     1664.32    102.98 o 
   1   1   9       54.85       97.61     61.88 o 
   2   1   9      308.66      391.85     99.01 o 
   3   1   9       60.25       67.96     13.08 o 
   4   1   9     1277.52     1321.04     33.39 o 
   5   1   9      572.02      550.18      7.71 o 
   6   1   9       14.36       48.57     46.70 o 
  -8   2   9       59.44       69.12     69.12 o 
  -7   2   9       45.14       70.99    106.02 o 
  -6   2   9       77.94      107.42     96.44 o 
  -5   2   9      128.87      199.43     53.48 o 
  -4   2   9     2729.63     2712.60     87.57 o 
  -3   2   9      243.63      395.12    112.79 o 
  -2   2   9        7.17       18.92      6.31 o 
  -1   2   9       46.12       56.51     39.00 o 
   0   2   9     1464.39     1354.20     10.27 o 
   1   2   9      410.16      374.34    111.86 o 
   2   2   9     2111.14     2152.61     67.96 o 
   3   2   9      257.84      298.21     79.63 o 
   4   2   9      102.60      150.62    105.09 o 
   5   2   9       95.16       93.18    109.99 o 
   6   2   9      411.36      459.34     95.98 o 
  -8   3   9      130.12      223.25     92.94 o 
  -7   3   9       67.52       54.41     63.52 o 
  -6   3   9      267.68      261.78      8.17 o 
  -5   3   9        6.68        8.17     36.43 o 
  -4   3   9      288.85      360.09     51.61 o 
  -3   3   9      159.70      184.72     19.62 o 
  -2   3   9     1932.69     1970.93     69.36 o 
  -1   3   9      397.38      393.25    113.26 o 
   0   3   9      273.94      319.23     41.10 o 
   1   3   9       36.74       53.94     30.36 o 
   2   3   9      156.80      251.74     83.13 o 
   3   3   9       55.55       88.74     84.30 o 
   4   3   9     1505.91     1723.40     68.66 o 
   5   3   9      611.57      604.82     29.42 o 
   6   3   9       80.82      107.19     88.97 o 
  -8   4   9        7.25       15.65     56.05 o 
  -7   4   9        7.38       16.81     61.42 o 
  -6   4   9       33.05       51.61    111.86 o 
  -5   4   9      136.14      182.85     90.84 o 
  -4   4   9     2185.71     2198.38     53.01 o 
  -3   4   9      659.78      602.96      2.80 o 
  -2   4   9      181.33      234.69     72.86 o 
  -1   4   9      115.24      109.99    106.95 o 
   0   4   9     1545.18     1748.15     62.35 o 
   1   4   9      107.13      157.86     23.35 o 
   2   4   9     1160.96     1192.37      7.94 o 
   3   4   9      115.11      250.80     82.20 o 
   4   4   9        5.97       12.38     72.39 o 
   5   4   9       50.04       81.97     39.47 o 
   6   4   9      256.54      337.44     91.31 o 
  -7   5   9      111.31      138.01    100.41 o 
  -6   5   9      208.29      351.45    102.05 o 
  -5   5   9      134.58      216.24     52.08 o 
  -4   5   9       91.35       85.70     28.96 o 
  -3   5   9      357.73      397.46     77.30 o 
  -2   5   9     2020.65     2326.82    114.66 o 
  -1   5   9      120.64      121.67     45.54 o 
   0   5   9      311.28      406.33    111.62 o 
   1   5   9       68.95       84.07     82.90 o 
   2   5   9       57.37       97.61    102.28 o 
   3   5   9       55.66       61.42     99.01 o 
   4   5   9      658.26      680.72     72.86 o 
   5   5   9      283.87      320.16     29.19 o 
   6   5   9       48.44       68.89     47.17 o 
  -7   6   9       40.44       44.37     76.13 o 
  -6   6   9       83.18       77.06     84.77 o 
  -5   6   9       90.08       85.70      0.70 o 
  -4   6   9     1167.18     1155.24     47.17 o 
  -3   6   9      127.64      111.16      0.47 o 
  -2   6   9      105.26      118.86     64.22 o 
  -1   6   9      106.72      130.54     95.51 o 
   0   6   9      547.42      581.47     55.58 o 
   1   6   9        5.13        5.14     25.45 o 
   2   6   9      600.26      597.12    106.25 o 
   3   6   9       44.00       80.33     94.81 o 
   4   6   9       13.44       10.98      1.87 o 
   5   6   9        6.84        8.41     70.06 o 
  -6   7   9      310.38      385.08     47.17 o 
  -5   7   9       41.23       70.52     58.61 o 
  -4   7   9       11.26       16.81    106.49 o 
  -3   7   9      237.95      309.65     36.20 o 
  -2   7   9     1226.54     1220.16     17.98 o 
  -1   7   9       43.09       51.61     40.87 o 
   0   7   9      161.43      260.14     99.95 o 
   1   7   9        3.47        3.97     13.78 o 
   2   7   9       70.54       95.98     63.28 o 
   3   7   9        3.18        7.24     19.62 o 
   4   7   9      505.85      467.05     10.74 o 
   5   7   9      133.63      233.99     59.78 o 
  -6   8   9       55.30       70.76     34.56 o 
  -5   8   9       35.74       60.48     35.96 o 
  -4   8   9      656.59      630.51     54.41 o 
  -3   8   9       14.61       43.20     47.64 o 
  -2   8   9       10.06       19.62      5.37 o 
  -1   8   9       49.03       58.38    107.65 o 
   0   8   9      264.91      237.03     75.89 o 
   1   8   9       29.96       47.17     94.11 o 
   2   8   9      505.48      480.59     81.73 o 
   3   8   9       32.34       73.79     92.01 o 
   4   8   9       31.19       68.42     71.92 o 
  -5   9   9        8.93        7.71     70.06 o 
  -4   9   9        7.22       18.92     78.93 o 
  -3   9   9       21.68       29.89     83.60 o 
  -2   9   9      483.32      445.79     70.52 o 
  -1   9   9        3.34        7.47     27.79 o 
   0   9   9      126.86      163.23     94.11 o 
   1   9   9       19.60       14.01      9.81 o 
   2   9   9       62.82       92.94     90.37 o 
   3   9   9       29.04       33.39     26.86 o 
  -3  10   9       10.20       48.34     56.75 o 
  -2  10   9       17.75       47.41     54.18 o 
  -1  10   9       22.57       27.32     11.44 o 
   0  10   9      177.60      299.38     64.69 o 
   1  10   9        1.04        5.14     17.05 o 
  -8   0  10       99.46      111.16    108.82 o 
  -7   0  10      233.26      238.19     49.97 o 
  -6   0  10      594.37      504.88      0.23 o 
  -5   0  10      638.88      699.40     87.57 o 
  -4   0  10     1299.76     1470.73     85.70 o 
  -3   0  10       33.35       70.76     78.46 o 
  -2   0  10      364.06      362.43     26.86 o 
  -1   0  10      292.09      382.98     58.85 o 
   0   0  10      679.82      739.80    115.59 o 
   1   0  10       12.59        8.41     47.64 o 
   2   0  10     3018.28     3012.44     49.04 o 
   3   0  10       15.02       32.69     49.04 o 
   4   0  10      101.90      148.75    111.86 o 
   5   0  10       32.25       59.55    115.13 o 
   6   0  10      154.47      275.79    112.09 o 
  -8   1  10      110.04      121.20     58.85 o 
  -7   1  10      146.20      156.93      4.44 o 
  -6   1  10      356.72      356.12     50.44 o 
  -5   1  10       76.58       71.46     13.08 o 
  -4   1  10      299.78      300.78     21.48 o 
  -3   1  10      192.93      182.85      6.07 o 
  -2   1  10     1152.26     1169.95    102.98 o 
  -1   1  10      866.42      921.01     71.92 o 
   0   1  10     1794.92     1739.28     10.04 o 
   1   1  10      313.34      361.73     76.83 o 
   2   1  10      431.08      452.80     95.98 o 
   3   1  10       54.47       88.27     78.00 o 
   4   1  10      495.08      506.28     78.23 o 
   5   1  10       98.03       91.77     20.55 o 
   6   1  10       16.50       40.17     29.42 o 
  -8   2  10       66.31       65.85     49.04 o 
  -7   2  10      177.25      194.06     28.26 o 
  -6   2  10      518.30      527.29    106.72 o 
  -5   2  10      223.05      311.52    114.66 o 
  -4   2  10      780.90      789.54     82.67 o 
  -3   2  10      354.64      454.44    104.38 o 
  -2   2  10       73.10       78.93     56.98 o 
  -1   2  10      107.09      100.65    106.25 o 
   0   2  10     1432.47     1653.81     63.28 o 
   1   2  10       11.49       23.59      9.11 o 
   2   2  10     2235.96     2457.59    112.79 o 
   3   2  10      308.89      290.74     38.30 o 
   4   2  10       57.10       82.67     30.36 o 
   5   2  10        3.93       12.38     43.20 o 
   6   2  10      114.88      116.06      3.50 o 
  -8   3  10      151.36      142.45     71.22 o 
  -7   3  10      402.26      405.63     74.03 o 
  -6   3  10      333.67      401.19     79.40 o 
  -5   3  10      139.89      195.46     81.27 o 
  -4   3  10      444.26      500.67     77.30 o 
  -3   3  10      222.54      251.97      9.57 o 
  -2   3  10      706.72      676.05     36.66 o 
  -1   3  10      298.02      404.46     69.59 o 
   0   3  10      462.44      409.60     89.91 o 
   1   3  10      361.39      359.39      9.81 o 
   2   3  10      554.47      526.13     25.45 o 
   3   3  10       53.52       72.63     76.36 o 
   4   3  10      961.76      915.88     75.43 o 
   5   3  10       73.53       76.13     20.32 o 
   6   3  10       50.65       57.21    112.09 o 
  -7   4  10      125.71      230.72     76.36 o 
  -6   4  10      413.97      536.64    115.83 o 
  -5   4  10      109.23      141.05    108.12 o 
  -4   4  10      895.44      853.99     49.74 o 
  -3   4  10      605.07      630.51     42.03 o 
  -2   4  10       21.88       27.79     58.15 o 
  -1   4  10       93.03       93.18     27.32 o 
   0   4  10     1070.89      985.23      6.54 o 
   1   4  10       87.58      100.18     25.45 o 
   2   4  10      800.62      853.06     92.94 o 
   3   4  10      198.46      276.02     60.72 o 
   4   4  10       50.33       76.60     86.17 o 
   5   4  10        3.90        7.71     38.06 o 
  -7   5  10      161.60      173.51     83.60 o 
  -6   5  10      325.82      397.46     74.49 o 
  -5   5  10       86.02       95.98     26.86 o 
  -4   5  10      446.21      436.92      4.90 o 
  -3   5  10      409.35      493.43     74.03 o 
  -2   5  10      361.19      359.86     13.54 o 
  -1   5  10      241.83      220.68     12.84 o 
   0   5  10      742.62      771.33    112.09 o 
   1   5  10       46.00       51.84    115.83 o 
   2   5  10      285.23      416.14     95.98 o 
   3   5  10       61.08       99.25    107.89 o 
   4   5  10      368.35      363.36     16.11 o 
   5   5  10       43.43       55.58     86.64 o 
  -7   6  10      145.99      188.69     80.80 o 
  -6   6  10      248.80      304.51     33.39 o 
  -5   6  10      163.22      223.71     84.54 o 
  -4   6  10      674.22      646.39     21.95 o 
  -3   6  10       77.10       86.64    101.12 o 
  -2   6  10       48.14       71.22     62.82 o 
  -1   6  10      124.39      156.93     89.21 o 
   0   6  10      675.24      698.93     64.22 o 
   1   6  10       85.65       74.96     25.45 o 
   2   6  10      610.31      588.94     17.98 o 
   3   6  10      196.77      244.26     90.37 o 
   4   6  10       10.96       10.98      1.17 o 
   5   6  10       14.68       18.45     99.25 o 
  -6   7  10       89.89      116.76     53.94 o 
  -5   7  10       43.61       45.30     57.91 o 
  -4   7  10      149.31      224.42     90.84 o 
  -3   7  10       32.74       75.43     93.41 o 
  -2   7  10      336.47      408.43    105.32 o 
  -1   7  10       94.64      112.79    109.06 o 
   0   7  10      364.25      341.18     13.08 o 
   1   7  10      151.40      271.35    102.28 o 
   2   7  10      195.07      235.62     39.70 o 
   3   7  10        1.49        8.87     30.59 o 
   4   7  10      270.61      356.82     90.61 o 
                                                 
